# Supplementary material for: Stimulation of an entorhinal-hippocampal extinction circuit facilitates fear extinction in a post-traumatic stress disorder model
Source: J Clin Invest. 2024 Sep 24;134(22):e181095. doi: 10.1172/JCI181095 (PMC11563685; doi:10.1172/JCI181095)
Supplement: Supporting data values [file jci-134-181095-s130.xlsx]

## Sheet: Figure 1
Figure 1B
		Fear conditioning								Extinction												Extinction
		BL	CS 1	CS 2	CS 3	CS 4	CS 5			CS 1-2	CS 3-4	CS 5-6	CS 7-8	CS 9-10	CS 11-12	CS 13-14	CS 15-16	CS 17-18	CS 19-20			CS 1-4	CS 17-20
	Mice 1	7.55556	12.3333	34.6667	46.3333	64.6667	92			76	65.1667	53.5	38.8333	69.6667	28.6667	33.3333	29.6667	26.6667	28.1667			70.5833	27.4167
	Mice 2	4.55556	6.33333	39.3333	58.6667	89.6667	81.3333			75.1667	74	70.1667	41.3333	29.6667	58	27.5	17	14.3333	42.1667			74.5833	28.25
	Mice 3	17.5	12	41	69	72	68			55.8333	59.3333	61.5	55.5	54.6667	61.6667	50.1667	50	46.6667	55.8333			57.5833	51.25
	Mice 4	3.72222	25	33	45	62.6667	90.3333			86.1667	65.1667	51.6667	43.1667	30.3333	28.6667	19.6667	46.8333	34	23.3333			75.6667	28.6667
	Mice 5	1.33333	12.6667	28.3333	53.3333	44.3333	48.6667			77.8333	90.8333	71.5	72.1667	75	44.8333	62	35.3333	19.1667	9.83333			84.3333	14.5
	N	5	5	5	5	5	5		N	5	5	5	5	5	5	5	5	5	5		N	5	5
	Mean	6.93333	13.6667	35.2667	54.4667	66.6667	76.0667		Mean	74.2	70.9	61.6667	50.2	51.8667	44.3667	38.5333	35.7667	28.1667	31.8667		Mean	57.5833	30.3
	SEM	2.82282	3.06413	2.26912	4.39267	7.33561	8.06529		SEM	4.98954	5.50671	4.09675	6.19641	9.52984	6.99412	7.71604	5.97764	5.70477	7.91349		SEM	4.29551	6.10314
Figure 1F
	Baseline (N=5 mice)				Early-Ext. (N=5 mice)			Late-Ext. (N=5 mice)
	Frequency	Mean	SEM		Mean	SEM		Mean	SEM
	2.44141	-36.9984	0.537285		-34.5298	0.864749		-36.1192	0.744243
	2.92969	-37.2503	0.562552		-34.6318	0.833782		-36.2501	0.750558
	3.41797	-37.4239	0.580975		-34.7819	0.798723		-36.3877	0.75507
	3.90625	-37.6718	0.614644		-34.9779	0.761149		-36.5448	0.751547
	4.39453	-37.9076	0.609413		-35.227	0.732923		-36.7173	0.753111
	4.88281	-38.1357	0.607954		-35.5139	0.707732		-36.9137	0.751228
	5.37109	-38.3511	0.595065		-35.821	0.676863		-37.1037	0.748126
	5.85938	-38.629	0.577745		-36.1707	0.664424		-37.3063	0.731047
	6.34766	-38.7111	0.520494		-36.5325	0.648489		-37.5086	0.726206
	6.83594	-38.8579	0.504639		-36.9404	0.656291		-37.7661	0.690409
	7.32422	-39.0116	0.474853		-37.3758	0.67751		-38.0515	0.666254
	7.8125	-39.1123	0.437508		-37.8139	0.691212		-38.3358	0.637321
	8.30078	-39.2615	0.437312		-38.2985	0.738968		-38.6446	0.614957
	8.78906	-39.4334	0.450995		-38.7693	0.769209		-38.9783	0.597885
	9.27734	-39.6579	0.405767		-39.2457	0.80265		-39.3422	0.587591
	9.76562	-39.858	0.441224		-39.7208	0.836697		-39.7461	0.587327
	10.2539	-40.2007	0.474784		-40.1884	0.868937		-40.1705	0.590597
	10.7422	-40.4713	0.538718		-40.6428	0.897475		-40.6027	0.594432
	11.2305	-40.8104	0.585742		-41.0793	0.921133		-41.0429	0.601007
	11.7188	-41.1493	0.640949		-41.4949	0.93929		-41.4778	0.607741
	12.207	-41.4941	0.69514		-41.8877	0.951748		-41.8986	0.613636
	12.6953	-41.8864	0.683692		-42.2573	0.958567		-42.3072	0.621134
	13.1836	-42.2645	0.685361		-42.6046	0.960155		-42.6864	0.625432
	13.6719	-42.6756	0.729178		-42.9314	0.956986		-43.0333	0.626314
	14.1602	-42.9443	0.793686		-43.2404	0.949665		-43.3471	0.623806
	14.6484	-43.1327	0.836512		-43.5349	0.938757		-43.6287	0.618195
	15.1367	-43.3564	0.860526		-43.8183	0.925178		-43.8801	0.60985
	15.625	-43.5856	0.836727		-44.0935	0.909735		-44.1045	0.599285
	16.1133	-43.7825	0.799765		-44.363	0.893293		-44.3053	0.586832
	16.6016	-43.981	0.764021		-44.628	0.876567		-44.4865	0.572781
	17.0898	-44.156	0.716886		-44.8886	0.860241		-44.6521	0.557262
	17.5781	-44.3164	0.662192		-45.1441	0.84482		-44.8059	0.540377
	18.0664	-44.4853	0.610801		-45.3933	0.830332		-44.9515	0.522199
	18.5547	-44.6589	0.562185		-45.6344	0.8169		-45.0917	0.50286
	19.043	-44.8398	0.519403		-45.8663	0.804684		-45.228	0.482692
	19.5312	-45.0157	0.478469		-46.0885	0.793755		-45.3609	0.462129
	20.0195	-45.1855	0.440494		-46.3009	0.784328		-45.4901	0.441969
	20.5078	-45.348	0.406346		-46.5042	0.776543		-45.6144	0.423239
	20.9961	-45.502	0.376858		-46.6994	0.770581		-45.7328	0.406919
	21.4844	-45.6466	0.352872		-46.8874	0.766346		-45.8438	0.393633
	21.9727	-45.7816	0.335368		-47.0687	0.76369		-45.9465	0.383734
	22.4609	-45.9071	0.32486		-47.2435	0.76223		-46.0401	0.376883
	22.9492	-46.0239	0.321497		-47.4115	0.761509		-46.1242	0.372403
	23.4375	-46.1326	0.324861		-47.5722	0.760834		-46.1992	0.369828
	23.9258	-46.235	0.334186		-47.7246	0.759779		-46.266	0.368945
	24.4141	-46.3327	0.34832		-47.8683	0.757989		-46.3257	0.369929
	24.9023	-46.4279	0.366133		-48.0031	0.755257		-46.3799	0.373268
	25.3906	-46.5224	0.386746		-48.1297	0.751675		-46.4307	0.379386
	25.8789	-46.6179	0.409232		-48.2496	0.747583		-46.4801	0.388323
	26.3672	-46.7153	0.432639		-48.3646	0.743564		-46.5298	0.399463
	26.8555	-46.8152	0.456096		-48.4768	0.740444		-46.5813	0.411712
	27.3438	-46.9176	0.478591		-48.5885	0.738953		-46.636	0.424092
	27.832	-47.0218	0.499277		-48.7015	0.739815		-46.6946	0.435432
	28.3203	-47.1266	0.517022		-48.8166	0.743492		-46.7569	0.445007
	28.8086	-47.2309	0.531163		-48.934	0.750108		-46.8226	0.452506
	29.2969	-47.3333	0.540968		-49.053	0.759327		-46.8903	0.458262
	29.7852	-47.4323	0.546329		-49.1725	0.770555		-46.9589	0.462994
	30.2734	-47.5261	0.547381		-49.2908	0.782784		-47.0264	0.467715
	30.7617	-47.6139	0.544809		-49.4062	0.794975		-47.0914	0.473613
	31.25	-47.6946	0.539564		-49.5172	0.806202		-47.1523	0.481638
	31.7383	-47.7683	0.533031		-49.6222	0.815773		-47.2079	0.492359
	32.2266	-47.8353	0.526695		-49.7205	0.823261		-47.2571	0.505983
	32.7148	-47.8967	0.521931		-49.8114	0.82871		-47.2996	0.522311
	33.2031	-47.9537	0.519594		-49.8946	0.832234		-47.3352	0.540924
	33.6914	-48.0075	0.520177		-49.9706	0.83417		-47.3639	0.561334
	34.1797	-48.0592	0.523447		-50.0401	0.834856		-47.3863	0.583061
	34.668	-48.1092	0.529035		-50.1037	0.834747		-47.4034	0.605566
	35.1562	-48.1571	0.536392		-50.1624	0.83398		-47.4163	0.62838
	35.6445	-48.2022	0.545191		-50.2171	0.832768		-47.4263	0.650883
	36.1328	-48.2434	0.555185		-50.2683	0.831051		-47.4346	0.672583
	36.6211	-48.2796	0.566545		-50.3163	0.828741		-47.4426	0.693103
	37.1094	-48.31	0.579309		-50.3614	0.825634		-47.4514	0.712251
	37.5977	-48.3346	0.59334		-50.4037	0.82144		-47.4616	0.729923
	38.0859	-48.3541	0.608464		-50.4437	0.81576		-47.4738	0.746264
	38.5742	-48.3698	0.624231		-50.4817	0.808276		-47.4887	0.761595
	39.0625	-48.3832	0.639863		-50.5183	0.79879		-47.5063	0.776088
	39.5508	-48.3963	0.654788		-50.5542	0.787457		-47.5269	0.789881
	40.0391	-48.411	0.668348		-50.5898	0.774689		-47.551	0.803031
	40.5273	-48.4286	0.680259		-50.6252	0.761237		-47.5786	0.815279
	41.0156	-48.4502	0.690251		-50.66	0.747943		-47.6097	0.826318
	41.5039	-48.476	0.698564		-50.6936	0.735913		-47.6439	0.835678
	41.9922	-48.5059	0.705602		-50.7254	0.725902		-47.6805	0.842883
	42.4805	-48.539	0.711969		-50.7548	0.718544		-47.7191	0.847668
	42.9688	-48.5742	0.718178		-50.7816	0.714036		-47.7593	0.849973
	43.457	-48.6104	0.724708		-50.806	0.712365		-47.801	0.849985
	43.9453	-48.6467	0.731713		-50.8286	0.713014		-47.8449	0.847952
	44.4336	-48.6826	0.739023		-50.8503	0.715568		-47.892	0.84423
	44.9219	-48.7179	0.746248		-50.8724	0.719368		-47.9433	0.839195
	45.4102	-48.7536	0.752725		-50.8955	0.7238		-47.9996	0.83302
	45.8984	-48.7908	0.757866		-50.9208	0.728378		-48.0615	0.825902
	46.3867	-48.8306	0.761198		-50.9491	0.73258		-48.1283	0.81819
	46.875	-48.8749	0.762603		-50.9804	0.735932		-48.1991	0.810107
	47.3633	-48.925	0.76222		-51.0149	0.738042		-48.2723	0.801974
	47.8516	-48.9816	0.760504		-51.053	0.738622		-48.3462	0.794224
	48.3398	-49.0449	0.758126		-51.0946	0.737461		-48.42	0.787334
	48.8281	-49.1149	0.75581		-51.14	0.734509		-48.4929	0.781508
	49.3164	-49.1904	0.754095		-51.1897	0.730082		-48.5649	0.77693
	49.8047	-49.2706	0.753335		-51.2441	0.724595		-48.6366	0.773637
	50.293	-49.354	0.753612		-51.3032	0.718847		-48.709	0.771484
	50.7812	-49.4394	0.754927		-51.3671	0.713694		-48.7826	0.770119
	51.2695	-49.5258	0.756986		-51.4353	0.710103		-48.858	0.769229
	51.7578	-49.6121	0.759403		-51.5068	0.708855		-48.9354	0.768497
	52.2461	-49.6972	0.762073		-51.5806	0.710603		-49.0146	0.767774
	52.7344	-49.7806	0.764931		-51.6556	0.715623		-49.0952	0.767053
	53.2227	-49.8619	0.768167		-51.7308	0.723713		-49.177	0.766503
	53.7109	-49.9408	0.772098		-51.8056	0.734114		-49.2596	0.766465
	54.1992	-50.0178	0.777045		-51.88	0.745794		-49.3433	0.76722
	54.6875	-50.0934	0.783322		-51.9545	0.757387		-49.428	0.768945
	55.1758	-50.1682	0.790905		-52.03	0.76755		-49.514	0.771642
	55.6641	-50.2435	0.799572		-52.108	0.775157		-49.6016	0.775162
	56.1523	-50.3199	0.808861		-52.1897	0.779584		-49.6913	0.779254
	56.6406	-50.3986	0.818117		-52.2764	0.780531		-49.7829	0.783526
	57.1289	-50.4807	0.826571		-52.3694	0.778418		-49.8765	0.787607
	57.6172	-50.567	0.833534		-52.4693	0.773862		-49.972	0.791259
	58.1055	-50.6585	0.838167		-52.5762	0.767641		-50.069	0.794323
	58.5938	-50.7557	0.839928		-52.6898	0.760606		-50.1671	0.796602
	59.082	-50.8591	0.838343		-52.8097	0.753426		-50.2656	0.798164
	59.5703	-50.9688	0.833248		-52.9346	0.746462		-50.3643	0.799056
	60.0586	-51.0839	0.824711		-53.0636	0.739875		-50.463	0.799271
	60.5469	-51.2034	0.813027		-53.1956	0.733854		-50.562	0.798823
	61.0352	-51.3262	0.798657		-53.3297	0.728524		-50.6616	0.797675
	61.5234	-51.4509	0.782503		-53.4648	0.723941		-50.7628	0.795642
	62.0117	-51.5759	0.765603		-53.5999	0.720419		-50.8661	0.792539
	62.5	-51.701	0.748845		-53.7341	0.718257		-50.972	0.788195
	62.9883	-51.8256	0.733107		-53.8662	0.71769		-51.0804	0.782431
	63.4766	-51.95	0.719265		-53.9951	0.718907		-51.1912	0.775201
	63.9648	-52.0744	0.70781		-54.1199	0.722068		-51.3033	0.766539
	64.4531	-52.1997	0.698812		-54.24	0.727156		-51.4158	0.75683
	64.9414	-52.3261	0.692458		-54.3552	0.734053		-51.528	0.746423
	65.4297	-52.4538	0.688639		-54.4658	0.742684		-51.639	0.735701
	65.918	-52.5824	0.68709		-54.5721	0.752737		-51.7481	0.725089
	66.4062	-52.7114	0.687284		-54.6751	0.763756		-51.8548	0.714944
	66.8945	-52.8399	0.688619		-54.7755	0.775205		-51.959	0.70539
	67.3828	-52.9665	0.690408		-54.8743	0.786256		-52.0607	0.696379
	67.8711	-53.0895	0.69192		-54.9719	0.796193		-52.1597	0.687843
	68.3594	-53.2078	0.692544		-55.0696	0.804316		-52.2563	0.67967
	68.8477	-53.32	0.691814		-55.1679	0.810063		-52.3515	0.671521
	69.3359	-53.4248	0.689786		-55.2672	0.813044		-52.446	0.663228
	69.8242	-53.5218	0.686858		-55.3683	0.813275		-52.5406	0.654823
	70.3125	-53.6112	0.683632		-55.4711	0.810993		-52.6362	0.646375
	70.8008	-53.6937	0.68092		-55.5751	0.806692		-52.7333	0.638166
	71.2891	-53.7701	0.679312		-55.679	0.800906		-52.8316	0.630606
	71.7773	-53.8421	0.679164		-55.7816	0.794572		-52.9302	0.624046
	72.2656	-53.9111	0.680346		-55.8812	0.788389		-53.0277	0.618817
	72.7539	-53.9784	0.682353		-55.9766	0.783023		-53.1224	0.615019
	73.2422	-54.0452	0.684592		-56.067	0.779122		-53.2134	0.612655
	73.7305	-54.1126	0.686248		-56.1527	0.777265		-53.2997	0.611471
	74.2188	-54.181	0.686614		-56.2343	0.777852		-53.3813	0.610952
	74.707	-54.2505	0.685427		-56.3131	0.781005		-53.459	0.610502
	75.1953	-54.3215	0.682455		-56.3904	0.786848		-53.5339	0.609551
	75.6836	-54.3942	0.677812		-56.4677	0.795165		-53.6074	0.607568
	76.1719	-54.4686	0.671975		-56.5461	0.805663		-53.681	0.604301
	76.6602	-54.5449	0.665616		-56.626	0.817988		-53.7564	0.599744
	77.1484	-54.6237	0.659116		-56.7075	0.831572		-53.8347	0.59421
	77.6367	-54.7055	0.652836		-56.7902	0.845942		-53.9173	0.58816
	78.125	-54.7908	0.64708		-56.8735	0.860588		-54.005	0.582115
	78.6133	-54.8794	0.641822		-56.9565	0.874942		-54.0982	0.57662
	79.1016	-54.9706	0.636895		-57.038	0.888443		-54.197	0.572039
	79.5898	-55.0629	0.632034		-57.1173	0.900617		-54.3007	0.568701
	80.0781	-55.1539	0.627012		-57.1942	0.910899		-54.4082	0.566558
	80.5664	-55.2408	0.621768		-57.2683	0.91887		-54.5176	0.565419
	81.0547	-55.3211	0.616599		-57.3401	0.924269		-54.6268	0.565174
	81.543	-55.3927	0.611889		-57.4108	0.927072		-54.7341	0.565641
	82.0312	-55.4546	0.60819		-57.4813	0.927705		-54.8377	0.566486
	82.5195	-55.5074	0.605998		-57.5531	0.926863		-54.9365	0.567654
	83.0078	-55.553	0.60535		-57.6272	0.925503		-55.03	0.569142
	83.4961	-55.5943	0.606004		-57.7041	0.924661		-55.1182	0.570796
	83.9844	-55.6349	0.607077		-57.7838	0.924965		-55.2017	0.572537
	84.4727	-55.6785	0.607461		-57.866	0.926884		-55.2813	0.574136
	84.9609	-55.7276	0.606033		-57.9496	0.930262		-55.3581	0.575312
	85.4492	-55.784	0.601774		-58.0335	0.934591		-55.4335	0.57577
	85.9375	-55.8484	0.594036		-58.1166	0.939171		-55.5086	0.575398
	86.4258	-55.9205	0.582474		-58.1981	0.943319		-55.5847	0.57431
	86.9141	-55.999	0.567181		-58.2771	0.946655		-55.6628	0.572755
	87.4023	-56.0823	0.548668		-58.353	0.948921		-55.7433	0.571338
	87.8906	-56.1687	0.527781		-58.4254	0.950322		-55.8267	0.570935
	88.3789	-56.2563	0.505682		-58.4939	0.951256		-55.9127	0.572452
	88.8672	-56.344	0.483727		-58.5583	0.95235		-56.001	0.576818
	89.3555	-56.4305	0.463468		-58.6187	0.954148		-56.0911	0.584715
	89.8438	-56.5155	0.446348		-58.6752	0.956978		-56.1824	0.596198
	90.332	-56.5987	0.433443		-58.7284	0.96126		-56.2743	0.61061
	90.8203	-56.6802	0.425533		-58.7793	0.967217		-56.3665	0.626646
	91.3086	-56.7603	0.422737		-58.8293	0.974808		-56.4582	0.642537
	91.7969	-56.8387	0.424849		-58.8794	0.983712		-56.5492	0.656217
	92.2852	-56.9156	0.430997		-58.9303	0.993756		-56.6387	0.665903
	92.7734	-56.9907	0.439966		-58.9828	1.00445		-56.7263	0.670455
	93.2617	-57.0632	0.450242		-59.0374	1.01536		-56.8112	0.669512
	93.75	-57.1331	0.460349		-59.0934	1.02604		-56.8929	0.663357
	94.2383	-57.2002	0.469024		-59.1507	1.03597		-56.9713	0.653144
	94.7266	-57.2645	0.475401		-59.2086	1.04478		-57.0466	0.640503
	95.2148	-57.3265	0.478955		-59.2663	1.05207		-57.1193	0.626938
	95.7031	-57.3865	0.47963		-59.3235	1.05759		-57.1906	0.6139
	96.1914	-57.4456	0.477832		-59.3797	1.06114		-57.2616	0.602374
	96.6797	-57.5045	0.473965		-59.4346	1.06255		-57.3336	0.593013
	97.168	-57.5643	0.468405		-59.4889	1.0619		-57.4077	0.586098
	97.6562	-57.626	0.461502		-59.5429	1.0592		-57.4842	0.581599
	98.1445	-57.6908	0.453527		-59.5972	1.05463		-57.5631	0.579347
	98.6328	-57.7594	0.444744		-59.6526	1.0485		-57.6436	0.578996
	99.1211	-57.8324	0.435517		-59.7101	1.04124		-57.7247	0.580228
	99.6094	-57.9103	0.426417		-59.7702	1.03336		-57.8049	0.582673
	100.098	-57.9932	0.418217		-59.8334	1.02549		-57.883	0.585915
	100.586	-58.0803	0.411601		-59.8998	1.0182		-57.9579	0.589744
	101.074	-58.1704	0.407178		-59.9693	1.01199		-58.0289	0.593947
	101.562	-58.2616	0.404966		-60.0413	1.00742		-58.096	0.598384
	102.051	-58.3514	0.404813		-60.115	1.00469		-58.1595	0.603088
	102.539	-58.4373	0.406464		-60.1897	1.00385		-58.2204	0.608014
	103.027	-58.5174	0.409909		-60.2644	1.00474		-58.2792	0.613098
	103.516	-58.5902	0.415264		-60.3385	1.00697		-58.337	0.618273
	104.004	-58.6558	0.422626		-60.4114	1.01012		-58.3944	0.623547
	104.492	-58.7146	0.432198		-60.4826	1.01341		-58.4524	0.628897
	104.98	-58.7687	0.443792		-60.552	1.0163		-58.5111	0.634246
	105.469	-58.8204	0.456819		-60.6194	1.01812		-58.5704	0.639574
	105.957	-58.8721	0.470603		-60.6855	1.01858		-58.6303	0.64487
	106.445	-58.9264	0.484172		-60.7503	1.01744		-58.6903	0.650018
	106.934	-58.9852	0.496618		-60.8147	1.01474		-58.7499	0.654791
	107.422	-59.0496	0.507179		-60.8791	1.0109		-58.8085	0.659159
	107.91	-59.1202	0.515491		-60.9442	1.00645		-58.8661	0.662976
	108.398	-59.1967	0.521502		-61.0104	1.00204		-58.9223	0.666186
	108.887	-59.2777	0.525294		-61.078	0.998163		-58.9772	0.668751
	109.375	-59.3619	0.527034		-61.1469	0.995285		-59.0304	0.67068
	109.863	-59.447	0.527063		-61.217	0.993504		-59.0819	0.67206
	110.352	-59.5306	0.525757		-61.2876	0.992738		-59.1314	0.673136
	110.84	-59.6108	0.523404		-61.3581	0.992606		-59.1787	0.674294
	111.328	-59.6859	0.52031		-61.4276	0.992887		-59.2238	0.675955
	111.816	-59.7549	0.51701		-61.4952	0.993317		-59.2674	0.678613
	112.305	-59.8174	0.513895		-61.5605	0.993662		-59.3102	0.682742
	112.793	-59.874	0.51152		-61.6234	0.993965		-59.3539	0.68866
	113.281	-59.9258	0.510306		-61.6836	0.994486		-59.4003	0.696275
	113.77	-59.9738	0.510991		-61.7416	0.995344		-59.4509	0.705474
	114.258	-60.0194	0.514062		-61.7979	0.996653		-59.507	0.715666
	114.746	-60.0634	0.519833		-61.8532	0.998412		-59.5697	0.726141
	115.234	-60.1066	0.528372		-61.9081	1.00044		-59.6388	0.736006
	115.723	-60.1499	0.539424		-61.9634	1.00232		-59.7138	0.744544
	116.211	-60.1939	0.552614		-62.0199	1.00361		-59.7935	0.751269
	116.699	-60.2394	0.567305		-62.0782	1.00418		-59.8762	0.755915
	117.188	-60.2875	0.582672		-62.1393	1.00401		-59.9606	0.758772
	117.676	-60.3391	0.598116		-62.2037	1.00332		-60.0454	0.760438
	118.164	-60.395	0.612867		-62.2724	1.00242		-60.1291	0.761822
	118.652	-60.4552	0.626268		-62.3458	1.00182		-60.2108	0.763836
	119.141	-60.5194	0.637796		-62.4241	1.00186		-60.2899	0.76731
	119.629	-60.5865	0.647262		-62.5069	1.0027		-60.3661	0.77268
	120.117	-60.6551	0.654479		-62.5939	1.00442		-60.4388	0.779996
	120.605	-60.7235	0.659581		-62.6839	1.00705		-60.5081	0.788862
	121.094	-60.7902	0.662937		-62.7756	1.0105		-60.574	0.798599
	121.582	-60.8545	0.664958		-62.8676	1.01453		-60.6364	0.808519
	122.07	-60.9163	0.665891		-62.9588	1.01892		-60.6955	0.817952
	122.559	-60.9766	0.666229		-63.048	1.02336		-60.7512	0.826312
	123.047	-61.0369	0.666553		-63.1345	1.02752		-60.8035	0.833388
	123.535	-61.0987	0.667252		-63.2181	1.03107		-60.8523	0.839189
	124.023	-61.1634	0.668626		-63.2988	1.03377		-60.8975	0.843633
	124.512	-61.2316	0.671096		-63.3767	1.03546		-60.9395	0.846863
	125	-61.3024	0.674595		-63.4521	1.03615		-60.9787	0.848971
	125.488	-61.3744	0.67882		-63.5249	1.03588		-61.0156	0.850117
	125.977	-61.4451	0.683208		-63.5951	1.03498		-61.0515	0.85017
	126.465	-61.5117	0.687271		-63.6625	1.03379		-61.0871	0.849086
	126.953	-61.5719	0.690462		-63.7265	1.03254		-61.1234	0.846987
	127.441	-61.6243	0.692421		-63.787	1.03163		-61.1612	0.84402
	127.93	-61.6684	0.693048		-63.8438	1.03136		-61.2008	0.840381
	128.418	-61.705	0.692503		-63.8971	1.03185		-61.2421	0.836405
	128.906	-61.7359	0.691032		-63.9472	1.03302		-61.2851	0.832609
	129.395	-61.7631	0.689257		-63.9946	1.03486		-61.3292	0.829358
	129.883	-61.7886	0.68786		-64.04	1.03725		-61.3738	0.827181
	130.371	-61.814	0.687611		-64.0841	1.04004		-61.4182	0.826447
	130.859	-61.8401	0.689204		-64.1277	1.04313		-61.4621	0.827473
	131.348	-61.8675	0.69312		-64.1716	1.04645		-61.5049	0.8304
	131.836	-61.8963	0.699512		-64.2165	1.04993		-61.5462	0.83522
	132.324	-61.9266	0.708285		-64.2629	1.05359		-61.586	0.841576
	132.812	-61.9594	0.718805		-64.3117	1.0574		-61.6247	0.849028
	133.301	-61.9956	0.730284		-64.3632	1.06136		-61.6632	0.856993
	133.789	-62.036	0.741789		-64.4178	1.06542		-61.7027	0.864711
	134.277	-62.0813	0.752423		-64.4755	1.06951		-61.7445	0.871675
	134.766	-62.1314	0.761359		-64.5363	1.07356		-61.7902	0.877529
	135.254	-62.185	0.768273		-64.5998	1.07729		-61.8409	0.88204
	135.742	-62.2403	0.773241		-64.6649	1.08035		-61.8967	0.885188
	136.23	-62.295	0.776703		-64.731	1.08246		-61.9571	0.887372
	136.719	-62.3467	0.77927		-64.7968	1.08342		-62.0206	0.889018
	137.207	-62.3938	0.781917		-64.8615	1.08304		-62.0846	0.890564
	137.695	-62.4355	0.785384		-64.9241	1.08146		-62.1468	0.892567
	138.184	-62.4719	0.790175		-64.9842	1.07907		-62.2045	0.895455
	138.672	-62.5041	0.796394		-65.0412	1.07629		-62.2559	0.899395
	139.16	-62.5336	0.803919		-65.0956	1.07373		-62.2998	0.904238
	139.648	-62.5618	0.812262		-65.1473	1.07188		-62.3359	0.909741
	140.137	-62.5897	0.820817		-65.1967	1.07104		-62.3651	0.915522
	140.625	-62.618	0.828992		-65.2444	1.07136		-62.3887	0.921103
	141.113	-62.6474	0.836565		-65.291	1.07284		-62.4083	0.926258
	141.602	-62.6785	0.843324		-65.3369	1.07528		-62.4258	0.930808
	142.09	-62.7119	0.849304		-65.3825	1.07842		-62.4433	0.93461
	142.578	-62.7484	0.854748		-65.4283	1.08189		-62.4627	0.937914
	143.066	-62.7893	0.859845		-65.4748	1.08546		-62.4855	0.941016
	143.555	-62.835	0.864676		-65.5225	1.08888		-62.5133	0.944158
	144.043	-62.886	0.869421		-65.5717	1.09193		-62.5474	0.947521
	144.531	-62.9417	0.874378		-65.6227	1.09418		-62.5885	0.951201
	145.02	-63.0013	0.879778		-65.6755	1.09541		-62.6368	0.954881
	145.508	-63.0639	0.885976		-65.7297	1.09536		-62.6915	0.958089
	145.996	-63.1286	0.893089		-65.7849	1.09395		-62.7512	0.960356
	146.484	-63.1944	0.900992		-65.8404	1.09126		-62.8137	0.961139
	146.973	-63.2606	0.909507		-65.8953	1.08749		-62.876	0.960124
	147.461	-63.3274	0.917966		-65.9492	1.08318		-62.9348	0.957245
	147.949	-63.3942	0.925801		-66.0013	1.07879		-62.9871	0.952863
	148.438	-63.4606	0.93229		-66.0511	1.07483		-63.0304	0.947511
	148.926	-63.5258	0.93689		-66.0982	1.07169		-63.063	0.941846
	149.414	-63.5887	0.939177		-66.1424	1.06975		-63.0846	0.936605
Figure 1G
		3-6 Hz				6-12 Hz				12-30 Hz				30-60 Hz				60-150 Hz
		Baseline	Early-Ext.	Late-Ext.		Baseline	Early-Ext.	Late-Ext.		Baseline	Early-Ext.	Late-Ext.		Baseline	Early-Ext.	Late-Ext.		Baseline	Early-Ext.	Late-Ext.
	Mice 1	2.98175	5.06424	3.99346		4.58389	4.95432	5.75317		4.5148	2.7746	5.09293		2.72123	1.50485	4.36453		1.33356	0.712251	2.04482
	Mice 2	4.50586	8.53865	5.45045		7.50342	8.51563	6.04135		7.16895	4.86642	4.87059		5.68254	2.63051	4.2356		3.01182	1.30248	2.06728
	Mice 3	5.29648	8.09215	5.33777		7.89219	7.92806	6.0679		9.24085	5.33399	4.75388		2.67849	3.4211	8.12187		1.32679	1.81824	2.22656
	Mice 4	7.00344	12.8151	8.60289		7.48886	11.7695	10.3089		6.30519	7.11864	8.60024		5.7797	2.84264	9.40352		2.56252	1.31604	4.29356
	Mice 5	6.02284	13.1856	11.5911		6.56054	11.7595	12.6828		5.12342	7.16664	7.52952		4.42761	2.8104	6.07452		2.11701	1.3503	2.41086
Figure 1H
		Early-Ext.			Late-Ext.
		Freezing (%)	Power (30-60 Hz)		Freezing (%)	Power (30-60 Hz)
	Mice 1	70.5833	1.50485		27.4167	4.36453
	Mice 2	75.6667	2.63051		28.6667	4.9356
	Mice 3	74.5833	3.4211		28.25	8.12187
	Mice 4	84.3333	2.84264		14.5	9.40352
	Mice 5	57.5833	2.8104		51.25	6.07452
Figure 1J
		Baseline				Early-Ext.				Late-Ext.					3-6 Hz				6-12 Hz				12-30 Hz				30-60 Hz				60-150 Hz
	Frequency	Mean	Mean+SEM	Mean-SEM		Mean	Mean+SEM	Mean-SEM		Mean	Mean+SEM	Mean-SEM			Baseline	Early-Ext.	Late-Ext.		Baseline	Early-Ext.	Late-Ext.		Baseline	Early-Ext.	Late-Ext.		Baseline	Early-Ext.	Late-Ext.		Baseline	Early-Ext.	Late-Ext.
	1	0.0677244	0.0793327	0.0561162		0.109885	0.146763	0.0730079		0.0731276	0.0852782	0.0609771		Mice 1	0.158827	0.206601	0.103671		0.634429	0.583128	0.738804		0.0820705	0.141863	0.311641		0.174835	0.206836	0.314342		0.10039	0.0712275	0.054438
	2	0.062399	0.0797344	0.0450636		0.130907	0.19198	0.069834		0.0639483	0.0784921	0.0494045		Mice 2	0.0850501	0.350884	0.145784		0.726682	0.456948	0.594465		0.269578	0.0867201	0.183713		0.269	0.233882	0.360459		0.081958	0.082676	0.0634008
	3	0.075438	0.0918417	0.0590342		0.145442	0.213666	0.0772174		0.0882388	0.112728	0.0637497		Mice 3	0.0651934	0.0755894	0.0756128		0.430175	0.398248	0.625784		0.106158	0.133595	0.242314		0.174529	0.245318	0.312708		0.0677906	0.0808144	0.0640378
	4	0.0302176	0.0384182	0.022017		0.126118	0.198219	0.0540165		0.0934428	0.129016	0.0578695		Mice 4	0.103912	0.0755005	0.0684715		0.695156	0.293392	0.600699		0.150065	0.137108	0.157108		0.281626	0.170308	0.350585		0.0683643	0.0786946	0.0685622
	5	0.220268	0.27717	0.163366		0.140071	0.191026	0.0891154		0.109255	0.121897	0.0966125		Mice 5	0.130223	0.0688188	0.0586399		0.689024	0.313861	0.394908		0.182362	0.217641	0.138531		0.248178	0.229008	0.279339		0.0693612	0.0931885	0.103238
	6	0.5158	0.632753	0.398846		0.260315	0.337875	0.182755		0.280173	0.303432	0.256914
	7	0.695281	0.780476	0.610086		0.494765	0.602993	0.386537		0.596231	0.674922	0.51754
	8	0.746386	0.83337	0.659402		0.560769	0.641527	0.480012		0.787768	0.86592	0.709616
	9	0.733181	0.783591	0.682771		0.517419	0.572648	0.462191		0.763747	0.820676	0.706818
	10	0.610622	0.698673	0.522572		0.364227	0.408621	0.319834		0.663952	0.730743	0.597162
	11	0.509289	0.591198	0.427379		0.302351	0.334952	0.26975		0.455341	0.536394	0.374288
	12	0.290565	0.383022	0.198108		0.275684	0.355653	0.195715		0.26754	0.324	0.211081
	13	0.196127	0.264996	0.127259		0.240518	0.311353	0.169683		0.225503	0.289129	0.161877
	14	0.154087	0.221274	0.0869001		0.175354	0.225772	0.124937		0.229869	0.285949	0.17379
	15	0.110417	0.148924	0.0719105		0.171165	0.212053	0.130276		0.225656	0.275392	0.17592
	16	0.17528	0.220372	0.130187		0.173921	0.214696	0.133145		0.205375	0.244552	0.166198
	17	0.176688	0.250808	0.102567		0.139668	0.159941	0.119395		0.163877	0.197485	0.13027
	18	0.100516	0.135499	0.0655331		0.131312	0.155552	0.107073		0.182709	0.196494	0.168924
	19	0.0741052	0.0948622	0.0533481		0.112977	0.146982	0.0789712		0.188005	0.216802	0.159207
	20	0.0915549	0.125429	0.0576807		0.145068	0.181178	0.108959		0.151171	0.182988	0.119355
	21	0.126033	0.1754	0.0766655		0.135928	0.168321	0.103535		0.150596	0.18172	0.119473
	22	0.14568	0.169271	0.122088		0.131856	0.156313	0.1074		0.124074	0.157283	0.0908657
	23	0.15632	0.187811	0.124829		0.115652	0.136203	0.0951016		0.164205	0.203012	0.125398
	24	0.133326	0.157024	0.109628		0.129754	0.170906	0.0886015		0.208135	0.250585	0.165684
	25	0.120217	0.161113	0.0793202		0.134672	0.175738	0.0936069		0.182105	0.228904	0.135307
	26	0.148445	0.217363	0.0795269		0.104572	0.122178	0.0869653		0.223265	0.293643	0.152888
	27	0.187866	0.241947	0.133784		0.103749	0.133421	0.0740768		0.199228	0.287145	0.111312
	28	0.213937	0.27818	0.149694		0.0967928	0.10085	0.092736		0.198569	0.267388	0.129749
	29	0.243679	0.321343	0.166015		0.0895499	0.105786	0.0733141		0.198685	0.239615	0.157756
	30	0.237904	0.309617	0.166191		0.118551	0.134827	0.102275		0.180271	0.222478	0.138065
	31	0.149756	0.195359	0.104153		0.115239	0.137252	0.0932263		0.200444	0.240269	0.160619
	32	0.121426	0.153625	0.0892274		0.102263	0.131464	0.0730617		0.198734	0.22919	0.168277
	33	0.156587	0.201412	0.111762		0.0885965	0.114944	0.0622492		0.223541	0.257358	0.189725
	34	0.150781	0.184276	0.117286		0.0970498	0.120614	0.0734854		0.208237	0.243523	0.17295
	35	0.188065	0.239765	0.136365		0.135065	0.178706	0.0914248		0.179313	0.210421	0.148204
	36	0.143596	0.178443	0.108748		0.164302	0.223899	0.104704		0.262248	0.301801	0.222695
	37	0.201377	0.252725	0.150028		0.223543	0.283507	0.163579		0.291561	0.32913	0.253991
	38	0.304196	0.328916	0.279476		0.239734	0.260817	0.218651		0.367773	0.410341	0.325206
	39	0.240834	0.28844	0.193227		0.277512	0.300404	0.254621		0.364992	0.389619	0.340365
	40	0.292651	0.362941	0.222361		0.292377	0.32494	0.259813		0.370843	0.42343	0.318255
	41	0.284212	0.332351	0.236073		0.293759	0.338533	0.248985		0.425919	0.479995	0.371843
	42	0.30648	0.339423	0.273536		0.252706	0.289572	0.215841		0.451259	0.527307	0.375212
	43	0.332831	0.353734	0.311928		0.245786	0.278669	0.212904		0.487306	0.555395	0.419216
	44	0.347304	0.362633	0.331976		0.246705	0.279693	0.213717		0.542391	0.62837	0.456411
	45	0.391885	0.425117	0.358654		0.272502	0.308886	0.236118		0.485347	0.577725	0.392969
	46	0.370159	0.409672	0.330645		0.354747	0.384831	0.324663		0.475541	0.541861	0.40922
	47	0.338824	0.363707	0.313941		0.319395	0.368481	0.270308		0.443181	0.512084	0.374277
	48	0.320075	0.38428	0.25587		0.298557	0.365136	0.231977		0.461298	0.50173	0.420865
	49	0.294183	0.347442	0.240924		0.270235	0.325615	0.214855		0.434302	0.456733	0.41187
	50	0.222722	0.291811	0.153634		0.308704	0.378582	0.238826		0.414242	0.447727	0.380758
	51	0.281881	0.347574	0.216188		0.288895	0.37516	0.20263		0.392868	0.433469	0.352268
	52	0.263555	0.320577	0.206533		0.291719	0.369415	0.214023		0.35548	0.427634	0.283326
	53	0.173568	0.228761	0.118376		0.301439	0.339234	0.263644		0.278462	0.340162	0.216762
	54	0.178758	0.236887	0.120629		0.31675	0.37672	0.256779		0.201452	0.234594	0.168311
	55	0.0835603	0.112723	0.0543981		0.266476	0.331298	0.201655		0.158441	0.191745	0.125138
	56	0.101419	0.150661	0.0521759		0.252503	0.317467	0.187539		0.137142	0.149826	0.124458
	57	0.121437	0.155034	0.0878392		0.203443	0.237594	0.169292		0.128193	0.14889	0.107497
	58	0.163806	0.212709	0.114904		0.201432	0.241667	0.161196		0.0836541	0.0983938	0.0689144
	59	0.125185	0.156176	0.0941938		0.207966	0.242582	0.173351		0.113376	0.142787	0.0839643
	60	0.114474	0.158184	0.0707643		0.185005	0.215308	0.154703		0.096314	0.126036	0.0665925
	61	0.0993796	0.139207	0.0595517		0.179151	0.215464	0.142838		0.0986108	0.121096	0.0761254
	62	0.104288	0.141132	0.0674441		0.136883	0.153857	0.11991		0.0823294	0.110405	0.0542543
	63	0.0333206	0.0380258	0.0286155		0.170322	0.189023	0.151621		0.0772668	0.102632	0.0519018
	64	0.041919	0.0470836	0.0367545		0.12527	0.147357	0.103183		0.0753976	0.0854675	0.0653277
	65	0.0488306	0.0515437	0.0461175		0.0999753	0.102202	0.0977487		0.0801106	0.0945053	0.0657159
	66	0.0575903	0.0862688	0.0289117		0.0977722	0.11068	0.0848641		0.059626	0.0813114	0.0379407
	67	0.0923393	0.12729	0.0573883		0.0870532	0.108433	0.0656731		0.0604314	0.0797618	0.0411009
	68	0.0904469	0.117025	0.0638689		0.0795248	0.101474	0.0575751		0.0701603	0.091391	0.0489297
	69	0.0753665	0.0978727	0.0528603		0.105786	0.128279	0.0832937		0.0569116	0.0632023	0.0506209
	70	0.040619	0.0496795	0.0315584		0.0505029	0.0632384	0.0377674		0.0448746	0.0565235	0.0332257
	71	0.0725712	0.0833227	0.0618198		0.0416697	0.0500151	0.0333243		0.0578502	0.0663567	0.0493438
	72	0.055393	0.0661196	0.0446665		0.052978	0.0640606	0.0418953		0.0606926	0.0676713	0.0537139
	73	0.0435574	0.0525196	0.0345951		0.081612	0.107904	0.0553199		0.0599457	0.0748437	0.0450477
	74	0.0439353	0.0516381	0.0362324		0.0748109	0.0826262	0.0669956		0.0567873	0.0698554	0.0437191
	75	0.0599165	0.0765466	0.0432863		0.0912464	0.113484	0.0690092		0.0412541	0.0486248	0.0338834
	76	0.085755	0.133133	0.0383769		0.0603492	0.0683017	0.0523966		0.0424044	0.0472133	0.0375955
	77	0.0908332	0.131762	0.0499043		0.0596155	0.0703588	0.0488723		0.0563345	0.0618909	0.050778
	78	0.0569435	0.0811589	0.0327281		0.0775266	0.0965699	0.0584832		0.0476755	0.0565932	0.0387579
	79	0.0744072	0.0872862	0.0615281		0.0789205	0.086411	0.07143		0.0455279	0.0514485	0.0396073
	80	0.073074	0.0891467	0.0570013		0.0485016	0.0678037	0.0291994		0.0605863	0.0692824	0.0518903
	81	0.0349388	0.0430083	0.0268694		0.0476255	0.0581938	0.0370572		0.0687122	0.0826513	0.0547731
	82	0.0983004	0.132157	0.0644436		0.0503802	0.0553755	0.0453849		0.0534244	0.0572467	0.049602
	83	0.0568121	0.07299	0.0406342		0.0539656	0.063577	0.0443543		0.0574927	0.0635263	0.0514591
	84	0.0618678	0.0721456	0.05159		0.05444	0.0648635	0.0440164		0.0564548	0.0626546	0.0502549
	85	0.0623166	0.0690287	0.0556045		0.0469143	0.0515523	0.0422762		0.0522161	0.0592714	0.0451609
	86	0.0417659	0.0470619	0.0364699		0.0448444	0.0535364	0.0361524		0.0590355	0.0712505	0.0468206
	87	0.0462192	0.0532198	0.0392187		0.062124	0.0690929	0.055155		0.055485	0.0681026	0.0428674
	88	0.0816529	0.113741	0.0495651		0.0651039	0.0797476	0.0504601		0.070284	0.0890503	0.0515178
	89	0.0587088	0.077619	0.0397987		0.0727847	0.0934006	0.0521688		0.0507862	0.0605335	0.0410388
	90	0.0408855	0.050713	0.0310581		0.0528564	0.0621316	0.0435813		0.0544552	0.060325	0.0485853
	91	0.0856625	0.109361	0.0619643		0.0613946	0.0747701	0.048019		0.0510277	0.0593211	0.0427344
	92	0.100858	0.123474	0.0782414		0.0512222	0.0598039	0.0426405		0.0480463	0.057564	0.0385286
	93	0.101117	0.136057	0.0661771		0.0527354	0.0579343	0.0475365		0.040873	0.0492123	0.0325338
	94	0.0674359	0.0881637	0.0467081		0.0462969	0.0553714	0.0372223		0.0605237	0.0766058	0.0444417
	95	0.0496436	0.0546251	0.044662		0.0706417	0.0831433	0.05814		0.0527538	0.0645486	0.040959
	96	0.0631831	0.077191	0.0491753		0.100582	0.132777	0.0683868		0.0723399	0.103858	0.0408217
	97	0.0618398	0.067245	0.0564347		0.0659249	0.0930991	0.0387508		0.103669	0.140618	0.0667191
	98	0.0754641	0.115458	0.0354706		0.0583784	0.0656453	0.0511115		0.0927799	0.127237	0.0583227
	99	0.0557356	0.0631254	0.0483458		0.0525335	0.0556897	0.0493773		0.0719433	0.0848044	0.0590821
	100	0.0518097	0.0550952	0.0485242		0.0528866	0.0569372	0.048836		0.0727336	0.0896285	0.0558387
	101	0.0787973	0.0983388	0.0592559		0.0624366	0.0684253	0.0564478		0.0715719	0.0894726	0.0536712
	102	0.0519725	0.0632438	0.0407013		0.0662323	0.0802839	0.0521806		0.065037	0.077256	0.0528181
	103	0.0794142	0.0973917	0.0614367		0.0578984	0.0705761	0.0452207		0.0646847	0.0855806	0.0437888
	104	0.0753843	0.088557	0.0622117		0.0722249	0.0789205	0.0655293		0.0448705	0.0520927	0.0376482
	105	0.0944159	0.114988	0.0738439		0.0743367	0.0816101	0.0670633		0.0534685	0.060823	0.046114
	106	0.0556546	0.0655867	0.0457226		0.0635392	0.074181	0.0528974		0.0680441	0.0881319	0.0479563
	107	0.0659429	0.0782116	0.0536741		0.0570807	0.0704611	0.0437003		0.0661856	0.0764829	0.0558884
	108	0.0775741	0.0945067	0.0606414		0.057369	0.0694123	0.0453257		0.0382244	0.041901	0.0345478
	109	0.120194	0.160704	0.0796845		0.0583889	0.0668563	0.0499214		0.0364825	0.0394631	0.0335019
	110	0.0983915	0.139484	0.0572989		0.0528052	0.0600785	0.0455318		0.0416421	0.0468841	0.0364002
	111	0.110894	0.137038	0.0847497		0.0456611	0.0533444	0.0379778		0.0385937	0.0408987	0.0362887
	112	0.0774094	0.106679	0.0481394		0.0545775	0.0575655	0.0515894		0.0498442	0.0540775	0.045611
	113	0.107901	0.140199	0.0756038		0.0604045	0.0828484	0.0379606		0.0509972	0.0584462	0.0435483
	114	0.0672527	0.0868906	0.0476148		0.0569561	0.05981	0.0541023		0.0874293	0.107421	0.0674376
	115	0.102302	0.150301	0.0543027		0.0585328	0.0640837	0.0529819		0.0592808	0.0791919	0.0393697
	116	0.129256	0.191013	0.0674979		0.12762	0.168749	0.0864916		0.063721	0.0794244	0.0480176
	117	0.161903	0.212128	0.111678		0.125022	0.164819	0.0852252		0.0787098	0.0961955	0.0612242
	118	0.128834	0.165788	0.0918802		0.112264	0.129338	0.0951897		0.0897387	0.127633	0.0518443
	119	0.122826	0.163153	0.0824991		0.124535	0.162562	0.0865078		0.0648108	0.0728705	0.0567512
	120	0.0998771	0.13272	0.0670342		0.104245	0.141514	0.0669771		0.052619	0.0708554	0.0343826
	121	0.0646259	0.0823455	0.0469063		0.0912195	0.117541	0.0648985		0.0890026	0.10482	0.0731848
	122	0.0516662	0.0641186	0.0392138		0.10504	0.125836	0.0842444		0.0763602	0.104429	0.0482916
	123	0.126591	0.176982	0.0762001		0.0942744	0.119289	0.0692594		0.0740505	0.111426	0.0366747
	124	0.0945919	0.128194	0.0609892		0.0930636	0.124298	0.0618291		0.0516268	0.0580758	0.0451779
	125	0.103968	0.12269	0.0852467		0.101316	0.13044	0.0721914		0.0496601	0.0545664	0.0447539
	126	0.0487293	0.0530794	0.0443793		0.095058	0.123299	0.0668171		0.0572587	0.0666646	0.0478529
	127	0.057365	0.0684371	0.0462928		0.101796	0.116552	0.0870391		0.0784424	0.0861791	0.0707056
	128	0.065573	0.0871916	0.0439544		0.0926559	0.121135	0.0641766		0.0642197	0.0829027	0.0455368
	129	0.0841137	0.104377	0.0638509		0.0982426	0.114766	0.0817195		0.0474098	0.059076	0.0357435
	130	0.0574055	0.0749821	0.0398289		0.0780464	0.0994951	0.0565977		0.0633932	0.0729527	0.0538337
	131	0.062213	0.0790742	0.0453518		0.0991787	0.126452	0.0719058		0.0606961	0.0693873	0.0520049
	132	0.0783458	0.117441	0.039251		0.0974772	0.1233	0.0716544		0.0625261	0.0797587	0.0452935
	133	0.0537494	0.0774259	0.0300729		0.0779665	0.0998994	0.0560336		0.0624685	0.0837582	0.0411787
	134	0.0847549	0.11759	0.05192		0.0772776	0.0953011	0.0592541		0.0651456	0.0826616	0.0476297
	135	0.0859032	0.107317	0.0644889		0.0775446	0.0938198	0.0612694		0.0675039	0.10117	0.0338382
	136	0.0719043	0.0923554	0.0514532		0.0752807	0.0920776	0.0584838		0.0653102	0.0830041	0.0476163
	137	0.0676737	0.0838408	0.0515067		0.0533582	0.0604071	0.0463092		0.0648422	0.0789719	0.0507124
	138	0.0591014	0.0714436	0.0467592		0.0907253	0.133725	0.0477253		0.0534067	0.0630061	0.0438072
	139	0.0596777	0.0702737	0.0490817		0.10997	0.155091	0.0648498		0.0440148	0.0496006	0.0384289
	140	0.104514	0.140697	0.0683317		0.10587	0.136826	0.0749145		0.0512077	0.056591	0.0458244
	141	0.0457088	0.0539713	0.0374463		0.0794809	0.0946104	0.0643513		0.0574202	0.0644188	0.0504215
	142	0.0741365	0.102478	0.0457948		0.0733006	0.0974705	0.0491308		0.0746628	0.081783	0.0675426
	143	0.075766	0.112098	0.0394338		0.0696916	0.0810523	0.0583309		0.0660616	0.0800468	0.0520763
	144	0.114603	0.147009	0.0821984		0.0687613	0.0805459	0.0569766		0.0989646	0.125712	0.0722176
	145	0.109963	0.137236	0.0826889		0.0960482	0.123114	0.068982		0.078076	0.0907026	0.0654494
	146	0.0898438	0.101924	0.077764		0.0756477	0.0983402	0.0529553		0.0806698	0.0919441	0.0693955
	147	0.0679857	0.0945314	0.0414399		0.0936424	0.107676	0.0796086		0.0660899	0.0761741	0.0560056
	148	0.0882845	0.105205	0.0713638		0.116921	0.138676	0.095166		0.0715522	0.0977979	0.0453066
	149	0.131972	0.173203	0.0907419		0.112981	0.133932	0.0920289		0.0654364	0.0805988	0.0502739
	150	0.121023	0.181083	0.0609633		0.108059	0.139877	0.0762402		0.0752388	0.0878154	0.0626622
Figure 1L
		Baseline				Early-Ext.				Late-Ext.					3-6 Hz				6-12 Hz				12-30 Hz				30-60 Hz				60-150 Hz
	Frequency	Mean	Mean+SEM	Mean-SEM		Mean	Mean+SEM	Mean-SEM		Mean	Mean+SEM	Mean-SEM			Baseline	Early-Ext.	Late-Ext.		Baseline	Early-Ext.	Late-Ext.		Baseline	Early-Ext.	Late-Ext.		Baseline	Early-Ext.	Late-Ext.		Baseline	Early-Ext.	Late-Ext.
	1	0.0818279	0.111209	0.0524468		0.102488	0.140559	0.0644177		0.0786368	0.0856333	0.0716403		Mice 1	0.144229	0.189369	0.127201		0.599609	0.455771	0.702762		0.0649932	0.0752969	0.198708		0.107389	0.117746	0.178342		0.0901105	0.06788	0.0541797
	2	0.0963009	0.142078	0.0505242		0.111267	0.164728	0.0578048		0.056359	0.0656706	0.0470473		Mice 2	0.0631003	0.309272	0.157922		0.482306	0.399931	0.532171		0.131769	0.0645439	0.12065		0.156454	0.121338	0.139495		0.0801105	0.0757577	0.0571744
	3	0.10982	0.146692	0.0729476		0.129214	0.19191	0.0665182		0.0959207	0.129206	0.0626355		Mice 3	0.142488	0.0780351	0.0677134		0.372639	0.320343	0.477018		0.0647783	0.103839	0.154991		0.0929824	0.121945	0.133505		0.0613007	0.0645477	0.0602188
	4	0.053338	0.0708669	0.0358091		0.122541	0.181092	0.0639907		0.113186	0.153423	0.0729487		Mice 4	0.0939841	0.0766263	0.055376		0.539123	0.297171	0.526169		0.0927201	0.078064	0.133957		0.176696	0.0886838	0.192043		0.0653357	0.0616325	0.0628221
	5	0.157687	0.205812	0.109561		0.135083	0.168383	0.101782		0.119802	0.139589	0.100014		Mice 5	0.0909391	0.0727849	0.0927085		0.4905	0.235694	0.297315		0.113023	0.131946	0.0898997		0.121463	0.141206	0.161136		0.056424	0.0841069	0.0652198
	6	0.371855	0.437919	0.305791		0.225528	0.276727	0.174328		0.219784	0.228274	0.211295
	7	0.590938	0.622675	0.5592		0.454302	0.528395	0.38021		0.528626	0.599026	0.458226
	8	0.64932	0.728198	0.570442		0.509069	0.569852	0.448286		0.709924	0.792897	0.626951
	9	0.564799	0.60656	0.523038		0.430324	0.474626	0.386022		0.668569	0.752737	0.584401
	10	0.44143	0.488899	0.39396		0.250627	0.294139	0.207116		0.555117	0.648067	0.462168
	11	0.36267	0.397939	0.327402		0.200851	0.220107	0.181595		0.389708	0.478253	0.301162
	12	0.251117	0.299868	0.202366		0.153394	0.205512	0.101277		0.216405	0.254428	0.178382
	13	0.110348	0.13904	0.0816567		0.11618	0.139435	0.0929241		0.172845	0.214191	0.131499
	14	0.0872835	0.10864	0.0659267		0.0961308	0.131677	0.0605847		0.164252	0.203524	0.124981
	15	0.032762	0.0458373	0.0196867		0.0946833	0.118642	0.0707246		0.180407	0.224031	0.136783
	16	0.10095	0.126983	0.0749162		0.116029	0.130368	0.101691		0.149681	0.170666	0.128696
	17	0.131806	0.199178	0.0644334		0.0907428	0.108516	0.0729696		0.130277	0.148201	0.112353
	18	0.0862628	0.112527	0.0599987		0.0817691	0.0912338	0.0723045		0.135672	0.174606	0.0967371
	19	0.059625	0.0731863	0.0460636		0.0680679	0.0773225	0.0588133		0.146487	0.187506	0.105468
	20	0.0474357	0.0509155	0.0439558		0.10738	0.129378	0.0853815		0.116915	0.143133	0.090697
	21	0.0631584	0.0820945	0.0442223		0.121852	0.141841	0.101863		0.135753	0.156522	0.114985
	22	0.036978	0.0430019	0.0309541		0.113736	0.138681	0.0887912		0.0891845	0.110509	0.0678602
	23	0.0603188	0.0734855	0.0471521		0.0939525	0.117012	0.0708928		0.0971491	0.122543	0.0717552
	24	0.0543933	0.0703458	0.0384408		0.0810058	0.0897318	0.0722799		0.122736	0.146983	0.0984896
	25	0.053486	0.0673874	0.0395846		0.0893637	0.115217	0.0635101		0.0862835	0.111015	0.0615516
	26	0.0872901	0.119053	0.0555267		0.0692969	0.0789799	0.0596139		0.129604	0.169731	0.0894761
	27	0.135926	0.166054	0.105798		0.0757649	0.0939643	0.0575655		0.112926	0.161093	0.0647584
	28	0.158305	0.207932	0.108678		0.0501654	0.0576583	0.0426725		0.0749077	0.0974814	0.0523339
	29	0.124776	0.174017	0.075536		0.0505404	0.0530162	0.0480645		0.0636888	0.0826211	0.0447564
	30	0.156446	0.201839	0.111052		0.0745562	0.0947186	0.0543938		0.0654615	0.0806832	0.0502399
	31	0.0641302	0.0795801	0.0486803		0.0816072	0.0961318	0.0670826		0.0916711	0.102745	0.0805974
	32	0.057422	0.0722499	0.042594		0.0749265	0.0942841	0.0555689		0.099579	0.113252	0.0859062
	33	0.057199	0.0744502	0.0399477		0.0754112	0.0845011	0.0663213		0.0965453	0.108111	0.0849792
	34	0.0471118	0.0628987	0.031325		0.0704181	0.0917758	0.0490605		0.121821	0.140679	0.102963
	35	0.114181	0.140988	0.0873733		0.0817696	0.101109	0.0624306		0.100795	0.123365	0.0782261
	36	0.102899	0.134168	0.0716304		0.0832248	0.103416	0.0630337		0.155652	0.185515	0.125789
	37	0.126783	0.162821	0.0907449		0.103944	0.130711	0.0771765		0.158519	0.209039	0.107999
	38	0.108443	0.136119	0.0807667		0.129666	0.15431	0.105023		0.241369	0.310851	0.171888
	39	0.112065	0.157081	0.0670476		0.141018	0.154144	0.127892		0.214794	0.265928	0.163661
	40	0.197717	0.264153	0.131281		0.121163	0.135119	0.107208		0.172569	0.202927	0.142212
	41	0.170679	0.231855	0.109503		0.155965	0.185118	0.126811		0.181566	0.228309	0.134823
	42	0.220053	0.288639	0.151466		0.13626	0.16283	0.109689		0.192496	0.230412	0.15458
	43	0.227207	0.285029	0.169385		0.127617	0.145418	0.109817		0.23074	0.30681	0.154669
	44	0.261206	0.298647	0.223765		0.0937851	0.109936	0.0776338		0.286253	0.364843	0.207663
	45	0.201863	0.227929	0.175796		0.122092	0.143731	0.100453		0.270823	0.342935	0.198711
	46	0.238278	0.296836	0.17972		0.175153	0.195764	0.154543		0.229345	0.289165	0.169526
	47	0.150745	0.176346	0.125144		0.163443	0.209627	0.117259		0.202095	0.249972	0.154219
	48	0.139936	0.179542	0.10033		0.162408	0.206474	0.118342		0.219766	0.258023	0.181509
	49	0.156968	0.198401	0.115536		0.140318	0.184522	0.096115		0.226545	0.25864	0.194451
	50	0.144623	0.208876	0.080371		0.168678	0.206567	0.130789		0.212027	0.251675	0.172379
	51	0.150414	0.204799	0.0960292		0.191111	0.252768	0.129453		0.210417	0.255436	0.165399
	52	0.168676	0.208189	0.129163		0.183997	0.251604	0.11639		0.187044	0.229779	0.144309
	53	0.0835238	0.114392	0.0526554		0.170635	0.21684	0.12443		0.15978	0.195198	0.124362
	54	0.0946305	0.108583	0.0806784		0.161824	0.190409	0.133239		0.132536	0.156886	0.108186
	55	0.0572098	0.0715759	0.0428437		0.140083	0.183675	0.0964914		0.103761	0.132356	0.0751663
	56	0.0614193	0.0753512	0.0474874		0.146815	0.203127	0.0905036		0.0901577	0.101353	0.0789626
	57	0.100747	0.154979	0.0465155		0.111686	0.138969	0.0844042		0.0772131	0.0878061	0.0666202
	58	0.112759	0.175923	0.0495957		0.121697	0.14798	0.0954143		0.0479924	0.0525253	0.0434595
	59	0.0445722	0.0498146	0.0393297		0.115354	0.136472	0.0942362		0.0703246	0.101234	0.0394148
	60	0.060005	0.0885646	0.0314454		0.100254	0.115405	0.0851024		0.0731843	0.102136	0.0442323
	61	0.0565971	0.0699185	0.0432758		0.0863326	0.110259	0.0624062		0.0817595	0.108705	0.0548138
	62	0.0858257	0.111474	0.0601776		0.064007	0.0712184	0.0567957		0.066027	0.0877407	0.0443133
	63	0.0663458	0.0825927	0.050099		0.0895756	0.106857	0.0722938		0.0663967	0.091901	0.0408923
	64	0.0390513	0.0468229	0.0312798		0.085228	0.095477	0.074979		0.0574298	0.0603037	0.0545559
	65	0.0333138	0.037714	0.0289135		0.0695682	0.0736348	0.0655016		0.0442588	0.0546828	0.0338348
	66	0.0672706	0.07798	0.0565612		0.0768024	0.0883955	0.0652092		0.0549502	0.0620688	0.0478315
	67	0.0549367	0.0849058	0.0249676		0.0702085	0.0776581	0.0627589		0.0631661	0.0807297	0.0456024
	68	0.0591355	0.0635434	0.0547275		0.0685894	0.0770127	0.0601662		0.064376	0.0781044	0.0506476
	69	0.0658829	0.0901656	0.0416001		0.071502	0.0927162	0.0502878		0.0537765	0.0597829	0.0477702
	70	0.0473547	0.0596823	0.0350271		0.0634645	0.0768079	0.0501211		0.05997	0.0701647	0.0497753
	71	0.0541784	0.0561193	0.0522376		0.0498345	0.0567797	0.0428894		0.0758807	0.0930095	0.0587519
	72	0.0499723	0.055879	0.0440656		0.0619208	0.0680115	0.0558301		0.0913741	0.123823	0.0589255
	73	0.0371921	0.0431069	0.0312773		0.0770886	0.0989299	0.0552473		0.0711814	0.0867556	0.0556072
	74	0.0399517	0.041351	0.0385523		0.0840883	0.0968293	0.0713473		0.0580932	0.0715074	0.0446789
	75	0.0705736	0.0869665	0.0541808		0.0913061	0.101363	0.0812495		0.046844	0.0541669	0.0395211
	76	0.101635	0.143313	0.0599571		0.0667446	0.08055	0.0529392		0.044573	0.0477456	0.0414004
	77	0.0954781	0.118954	0.0720022		0.0521435	0.0580754	0.0462115		0.0571514	0.0704239	0.0438789
	78	0.0701086	0.0999277	0.0402894		0.0940576	0.114244	0.0738709		0.0419516	0.0458045	0.0380987
	79	0.0668368	0.0870451	0.0466285		0.0629987	0.0779677	0.0480297		0.0533342	0.0576796	0.0489888
	80	0.0404858	0.0477325	0.0332391		0.0452968	0.0537929	0.0368008		0.0497059	0.0526672	0.0467445
	81	0.0487394	0.0646149	0.0328638		0.053352	0.0601611	0.046543		0.0562108	0.0628461	0.0495754
	82	0.115273	0.16962	0.0609265		0.0488329	0.0547818	0.0428839		0.0496456	0.0580335	0.0412577
	83	0.0603189	0.0775476	0.0430901		0.0484566	0.0580608	0.0388524		0.0483943	0.0600793	0.0367093
	84	0.0597484	0.070885	0.0486118		0.0569071	0.0699079	0.0439064		0.0398191	0.0471499	0.0324883
	85	0.0633352	0.0781739	0.0484965		0.051213	0.0584585	0.0439675		0.0609533	0.0720185	0.0498881
	86	0.0429719	0.0502663	0.0356775		0.0460014	0.0523177	0.0396852		0.0625201	0.0735321	0.0515082
	87	0.0439906	0.0509981	0.036983		0.0514074	0.0590083	0.0438064		0.0577448	0.0667738	0.0487158
	88	0.0740486	0.108968	0.0391288		0.0838312	0.106738	0.0609245		0.0544433	0.0685671	0.0403195
	89	0.0519638	0.0689759	0.0349517		0.0655876	0.0806549	0.0505202		0.0638358	0.0723668	0.0553048
	90	0.0466474	0.0546643	0.0386305		0.0657502	0.0812411	0.0502593		0.0596736	0.0663076	0.0530397
	91	0.0551452	0.0683841	0.0419063		0.0696617	0.0848686	0.0544548		0.0421736	0.053921	0.0304261
	92	0.0626323	0.0788442	0.0464205		0.0660324	0.0756466	0.0564183		0.0529873	0.0645617	0.0414129
	93	0.0826462	0.112174	0.0531182		0.052315	0.0603269	0.044303		0.0536587	0.0589177	0.0483997
	94	0.0918355	0.120662	0.0630092		0.0574444	0.0682344	0.0466544		0.0647128	0.0814976	0.047928
	95	0.0601568	0.0688909	0.0514227		0.0872524	0.121393	0.053112		0.0595369	0.0721958	0.046878
	96	0.0534427	0.0695816	0.0373038		0.0906363	0.123498	0.057775		0.0595663	0.0748106	0.044322
	97	0.0376228	0.0449565	0.0302891		0.0651971	0.0832913	0.0471029		0.0797819	0.100269	0.0592943
	98	0.0437984	0.0576383	0.0299586		0.0774557	0.100761	0.0541501		0.0788965	0.099027	0.058766
	99	0.0300994	0.0358513	0.0243475		0.053243	0.0607356	0.0457504		0.0567254	0.0725055	0.0409454
	100	0.042853	0.0504021	0.0353038		0.0622403	0.0733619	0.0511188		0.0590401	0.0716798	0.0464005
	101	0.0509883	0.0630069	0.0389698		0.0642344	0.0798802	0.0485886		0.0553821	0.0709558	0.0398085
	102	0.0817793	0.109807	0.0537513		0.0665363	0.0906107	0.0424619		0.0441279	0.0517521	0.0365037
	103	0.057796	0.0755251	0.040067		0.0493614	0.0649957	0.0337271		0.0482643	0.0556915	0.0408371
	104	0.0373026	0.0406436	0.0339615		0.0622011	0.0764631	0.0479391		0.0555125	0.0667299	0.044295
	105	0.038387	0.0491768	0.0275971		0.0614647	0.070156	0.0527735		0.0475584	0.0535837	0.0415331
	106	0.0562892	0.0599132	0.0526652		0.0466938	0.0599954	0.0333922		0.0537023	0.071648	0.0357566
	107	0.0550737	0.0657098	0.0444377		0.0548865	0.0659812	0.0437918		0.0520479	0.0643197	0.0397761
	108	0.0645696	0.0867041	0.0424352		0.0422521	0.0484245	0.0360797		0.0469704	0.0499559	0.0439849
	109	0.0764549	0.0845671	0.0683426		0.0675107	0.0789754	0.056046		0.0439366	0.0484846	0.0393886
	110	0.0681405	0.0945416	0.0417394		0.0724367	0.0891355	0.055738		0.0533658	0.0575046	0.049227
	111	0.0789366	0.102232	0.0556408		0.0521974	0.0576801	0.0467147		0.0472595	0.0560175	0.0385015
	112	0.0529085	0.0619628	0.0438542		0.0486162	0.0570083	0.0402241		0.0656335	0.0735902	0.0576768
	113	0.0726337	0.103706	0.0415609		0.0563749	0.0816432	0.0311067		0.04526	0.053644	0.0368761
	114	0.0953772	0.122281	0.0684732		0.0599673	0.0722307	0.0477038		0.0535948	0.0680311	0.0391585
	115	0.0808232	0.129824	0.0318221		0.0760072	0.0874295	0.0645851		0.0459044	0.0523502	0.0394586
	116	0.115743	0.165992	0.0654943		0.120583	0.161418	0.0797477		0.0573905	0.0724865	0.0422946
	117	0.124325	0.170209	0.0784406		0.100666	0.14672	0.0546114		0.0851717	0.108838	0.061505
	118	0.160483	0.214721	0.106246		0.0687382	0.0922086	0.0452677		0.0733195	0.109018	0.037621
	119	0.112081	0.142207	0.0819559		0.0661069	0.0764352	0.0557787		0.0548116	0.068466	0.0411571
	120	0.0946873	0.126857	0.0625174		0.0597891	0.0753732	0.0442051		0.0671994	0.0895623	0.0448365
	121	0.0619147	0.0835169	0.0403124		0.0414929	0.0493803	0.0336054		0.0737749	0.0960842	0.0514656
	122	0.0495831	0.0614181	0.0377481		0.0758852	0.0948719	0.0568986		0.0516793	0.0661095	0.037249
	123	0.0774574	0.115115	0.0397997		0.0829522	0.100031	0.0658732		0.0652411	0.0861582	0.044324
	124	0.0671813	0.094951	0.0394117		0.0719557	0.0954894	0.048422		0.0515703	0.0550611	0.0480796
	125	0.0749171	0.0941807	0.0556534		0.0872418	0.106855	0.0676292		0.0486305	0.0524131	0.0448478
	126	0.0403002	0.0503387	0.0302616		0.0634257	0.0771909	0.0496605		0.0472859	0.0526922	0.0418796
	127	0.0521427	0.0578142	0.0464712		0.0697327	0.0861819	0.0532834		0.0572477	0.0664975	0.0479979
	128	0.0450158	0.0518706	0.038161		0.0924582	0.124932	0.0599844		0.0702378	0.0950865	0.0453891
	129	0.0470654	0.054475	0.0396557		0.0624266	0.0718038	0.0530493		0.0715987	0.0818353	0.0613621
	130	0.041239	0.0530842	0.0293938		0.0688152	0.0848105	0.0528199		0.058521	0.0781406	0.0389013
	131	0.0665463	0.0837905	0.049302		0.0799405	0.0974422	0.0624388		0.0552925	0.0695956	0.0409894
	132	0.0836713	0.119998	0.0473447		0.0995256	0.128088	0.070963		0.0639651	0.0746935	0.0532367
	133	0.0734842	0.0971784	0.0497899		0.0690508	0.0820165	0.0560851		0.0560102	0.0665078	0.0455126
	134	0.0942149	0.12363	0.0647994		0.0639783	0.0727472	0.0552093		0.0542716	0.0629045	0.0456388
	135	0.0708352	0.0871526	0.0545178		0.0498122	0.0607172	0.0389072		0.0592453	0.0664737	0.0520169
	136	0.0909915	0.110537	0.0714462		0.0932154	0.126518	0.0599127		0.0541593	0.0617585	0.0465602
	137	0.0970064	0.137348	0.0566644		0.0950627	0.113509	0.0766165		0.061295	0.0715709	0.0510191
	138	0.0816264	0.091883	0.0713699		0.105896	0.139411	0.0723809		0.0498778	0.0561682	0.0435875
	139	0.106016	0.133781	0.0782506		0.114309	0.151872	0.0767446		0.0469786	0.052836	0.0411212
	140	0.102218	0.143386	0.0610501		0.0941798	0.124957	0.0634029		0.0613571	0.0698393	0.052875
	141	0.0559568	0.0682246	0.043689		0.057476	0.0725547	0.0423973		0.0579714	0.0667092	0.0492336
	142	0.0698257	0.103982	0.0356693		0.0575556	0.0695843	0.045527		0.0710998	0.0867458	0.0554539
	143	0.0753253	0.119833	0.0308172		0.069791	0.0904146	0.0491675		0.0519162	0.056738	0.0470944
	144	0.123338	0.16698	0.0796965		0.082359	0.107297	0.0574207		0.0552886	0.0647501	0.045827
	145	0.130029	0.174541	0.0855158		0.0869736	0.104819	0.0691279		0.0757276	0.0982427	0.0532125
	146	0.0703637	0.0938536	0.0468738		0.0690791	0.0854147	0.0527434		0.0718471	0.0964434	0.0472509
	147	0.0721173	0.0928732	0.0513614		0.0769903	0.0921696	0.0618111		0.0687163	0.0829029	0.0545297
	148	0.125317	0.174976	0.075659		0.0864634	0.10789	0.0650368		0.0544642	0.0673386	0.0415899
	149	0.152357	0.201323	0.103392		0.0996565	0.120091	0.0792218		0.061793	0.072997	0.0505889
	150	0.127483	0.190596	0.0643709		0.107911	0.128029	0.0877926		0.0643399	0.0743542	0.0543256

## Sheet: Figure 2
Figure 2D
	PV (Early-Ext.)						PV (Late-Ext.)
	Mice 1	Mice 2	Mice 3	Mice 4	Mice 5		Mice 1	Mice 2	Mice 3	Mice 4	Mice 5
	-0.260575	-0.297491	-0.0541824	0.213221	2.40156		3.07325	1.23163	3.10086	0.202313	1.00727
	0.350327	0.305411	-0.230177	-0.183275	2.78223		3.23211	1.19097	3.15795	-0.347541	1.11352
	0.435185	0.454013	-0.0616939	-0.446441	2.09056		2.67365	0.763553	3.5619	-0.136904	1.54079
	0.49463	-0.175661	0.22267	-0.137771	2.22071		2.81706	0.637557	2.82352	-0.198377	1.41256
	0.647165	0.0255209	0.16287	-0.168948	1.47245		2.73283	0.477221	2.2044	-1.70393	1.673
	0.19055	-0.192924	0.106864	-0.37224	0.894161		2.57055	0.515575	2.26685	-0.96128	1.74922
	1.25928	-0.318166	0.246111	-1.0934	0.311739		2.64854	0.447226	3.26579	-1.70001	1.98609
	1.35688	-0.225876	-0.0454578	-0.166239	0.56504		2.94568	0.184837	3.53477	-0.242197	2.31936
	0.679342	-0.59787	0.107693	0.366093	0.493285		3.49748	-0.136801	4.03084	-0.314495	2.28101
	0.274287	-0.745329	0.168037	-0.815014	0.63261		2.8608	-0.226092	4.56321	0.5754	2.52714
	0.180864	-0.629381	0.420478	-0.45497	0.103389		3.38526	-0.121872	4.32549	0.630074	2.78228
	-0.291509	-0.599535	0.508103	-0.0240788	0.111609		3.43443	0.0858708	3.58904	0.86754	2.92082
	-0.858968	-0.665255	1.28058	0.0387812	-0.0657541		3.48687	0.039164	3.71976	1.47074	2.98597
	-1.27333	-0.497001	1.74705	0.0292627	0.339485		3.24682	0.590422	3.69397	1.7714	2.98231
	-0.449069	-0.237922	1.82216	-0.259348	-0.278241		2.74515	0.614118	4.12532	1.24721	3.0212
	-0.324036	-0.265938	1.6731	1.04172	0.346222		2.84275	0.630771	3.68461	1.43538	3.03066
	0.324408	-0.337851	1.74847	0.883544	0.896066		2.67082	0.292989	3.02069	0.934714	3.28434
	-0.131097	-0.38472	1.67773	1.23793	1.42441		2.63995	0.0678658	1.59534	1.46601	3.244
	0.271908	0.0626956	1.79714	1.07474	1.38735		2.57777	0.294371	0.946129	0.26042	2.86468
	0.170833	0.247382	2.04408	1.13226	1.18336		2.52497	0.565013	0.55005	0.517108	2.75899
	0.754731	0.722361	2.2569	2.00061	1.16375		3.04185	0.829354	-0.210023	-0.836872	2.6654
	0.501817	0.655839	1.72804	2.21031	1.57861		2.97118	0.895789	-0.748087	-0.49687	2.41936
	0.829788	0.654513	1.56768	1.71747	1.25411		2.75221	0.768399	-0.527212	-1.21224	2.31542
	0.813029	0.282888	1.04663	1.77652	1.12559		2.60585	1.04165	-0.673384	-1.67028	2.22521
	1.66452	0.347537	0.568018	1.90315	1.20771		2.94986	0.86393	-1.06155	-2.13489	2.1232
	0.493701	0.220916	0.301254	2.40921	1.09281		3.25516	1.04729	-0.0773465	-1.12754	2.15978
	0.552687	0.042584	-0.0031247	1.84889	0.485255		3.52668	0.831767	1.25678	-1.1324	2.18943
	-0.282627	0.343056	0.172125	2.21477	0.659826		3.37764	1.05994	0.438837	-1.33905	2.12006
	-0.112028	0.447405	-0.0047288	2.20242	0.199194		3.74219	0.790785	0.973363	-1.85187	1.93062
	-0.255785	-0.0204559	0.0404361	1.79914	-0.312809		3.19963	0.436483	1.60955	-1.74436	1.95751
	-0.004342	0.0368462	-0.216083	1.28673	-0.200595		3.14145	0.790926	1.90744	-1.33238	1.87116
	-0.310801	-0.458124	-0.619367	0.748142	-0.360176		2.81262	0.599569	2.30736	-1.10096	1.83756
	-0.346167	-0.592725	-0.290751	0.674928	-0.248423		2.9415	0.341098	2.8715	-1.41043	1.94266
	-0.698551	-0.856873	-0.855307	0.342199	0.316769		3.31082	0.565662	3.31451	-0.632283	1.82221
	-0.126118	-0.161234	-0.909372	0.483231	0.314815		3.19088	0.612315	3.8808	-0.359189	1.77352
	-0.524634	0.125322	-1.08903	-0.0323105	0.48884		3.53222	0.559863	4.34727	1.40709	1.75007
	0.271949	0.619442	-0.892373	-1.31334	0.752834		3.30881	0.376024	2.9123	0.423554	1.78337
	0.110935	0.945302	-0.412939	-0.807707	1.27527		3.29978	0.58249	2.9245	0.345423	1.70055
	0.562146	0.506054	0.183313	-1.35007	1.23793		3.37486	0.447286	4.23034	0.151129	1.76879
	0.213328	-0.0539577	0.41778	-1.50704	1.20097		3.54182	0.653235	3.9739	0.89699	2.00251
	0.167871	-0.335935	0.205845	-1.05034	1.83584		3.04568	0.9097	3.67966	0.607058	2.34287
	-0.10149	-0.222692	0.413173	-0.575701	1.78789		2.79853	0.603229	2.98865	0.0724128	2.3238
	0.0483042	0.348553	0.698706	-0.367965	2.12859		3.06779	0.769571	2.00653	-0.357883	2.33486
	-0.0982106	0.326704	0.78739	-0.416274	1.95521		2.70647	0.673674	2.07546	-0.803494	2.29435
	0.554427	0.42754	1.58219	-0.694355	1.26234		2.56054	0.651784	1.52761	-1.35103	2.4503
	0.010493	-0.541263	1.63806	-0.0546083	1.29019		2.63025	0.205316	1.62397	-1.208	2.91188
	-0.194292	-0.887075	2.41977	-0.0825215	1.07082		2.14168	0.125151	1.38402	-2.25375	2.86921
	-0.507892	-1.25602	2.65912	1.02786	1.52459		2.52804	0.35482	1.2178	-2.10509	2.93243
	-0.463989	-1.56554	2.90954	0.0402557	1.88038		2.43411	0.330013	1.35177	-2.03568	3.05851
	-0.624301	-1.81337	2.2821	-0.296927	1.14767		2.30556	0.764595	0.671239	-2.00843	2.82544
	-0.57874	-1.29624	2.02174	0.450126	1.513		2.24293	0.700183	0.13691	-2.41194	2.84435
	-0.932697	-1.27243	2.19286	0.158372	0.966007		2.15107	0.561696	0.324025	-2.74156	2.65642
	-0.904483	-1.21753	2.0348	0.688661	0.88237		2.06144	0.596823	0.325482	-2.77618	2.69306
	-1.15309	-1.44498	2.0304	0.626939	0.861568		2.01512	0.493963	1.38834	-2.50952	2.50309
	-1.21528	-1.3742	1.84629	0.310269	0.555575		1.91808	0.68843	1.11751	-2.61772	2.50572
	-1.68897	-1.43854	1.45969	1.5664	0.542926		2.18182	0.775944	1.3873	-1.49138	2.39237
	-1.07236	-0.814784	1.3148	0.88719	0.850639		1.93912	0.972373	0.621989	-1.31571	1.88404
	-0.800358	-1.19765	0.848877	0.710638	1.09169		2.06455	0.878936	0.870195	-2.05585	1.87705
	-0.715817	-0.787916	0.893435	0.126104	0.681869		1.9452	0.582344	1.25325	-1.70711	1.38594
	-1.05234	-0.712403	0.725695	0.0220634	0.438921		1.74866	0.864106	0.556432	-1.50484	0.898313
	-0.77669	-0.446698	1.06088	-0.0378541	0.516848		1.81373	0.467798	0.676644	-2.02244	0.761031
	-0.627343	-0.967067	1.16051	-0.896632	0.16078		1.75432	0.801597	1.81025	-1.56754	0.711491
	-0.248541	-0.94865	0.7999	-1.03949	0.318981		1.50561	0.893454	1.36784	-1.42292	0.61003
	0.00203816	-1.01662	1.17003	-1.97447	0.700712		1.51587	0.900935	1.55728	-1.27656	0.481956
	-0.163352	-1.00957	1.56601	-2.09686	0.355392		1.1815	0.870687	1.12308	-1.74671	0.796822
	-0.318467	-0.874612	1.30731	-1.14039	0.466787		1.41752	0.677992	1.1574	-1.77479	0.669229
	-0.0608244	-0.873728	1.73795	-1.71193	0.955957		1.1868	0.648232	1.31448	-3.55592	0.923461
	-0.568992	-1.06458	2.13659	-1.35765	0.681039		0.918866	0.405968	1.70553	-3.05639	1.08326
	-0.726483	-1.07974	2.23335	-0.927471	0.298318		0.683426	0.2084	1.56889	-2.47109	1.07769
	-0.971432	-1.42491	2.02045	-0.719695	0.606055		0.960397	0.295757	1.43442	-3.43193	1.76406
	-0.185058	-1.2312	1.78948	-0.433994	0.178585		1.00317	0.030888	2.12186	-3.82674	2.38715
	-0.635487	-1.48318	1.59148	0.0569413	0.434017		1.0631	0.271859	1.61514	-2.9115	2.60395
	-0.916866	-0.771938	1.6117	0.215797	0.35715		0.983584	0.224884	1.43365	-2.8962	2.54935
	-1.63415	-0.863575	2.07386	0.728474	0.646037		0.873274	0.00302648	1.79656	-2.09437	2.64195
	-1.50827	-0.753887	1.73195	1.58386	0.132625		1.47925	-0.0989873	1.64346	-1.68004	2.70041
	-1.05034	-0.984754	1.4054	1.44242	0.165512		1.85052	-0.44511	1.49901	-1.25852	2.70214
	-0.980398	-0.780541	2.28161	0.994973	-0.0074729		1.98706	-0.201344	1.12228	-1.42856	3.15703
	-1.26782	-0.419287	1.78662	0.934707	-0.315467		2.33656	-0.294902	-0.0029055	-0.791905	2.97569
	-1.49995	-0.516896	1.6838	0.731584	-0.175379		2.85798	-0.182798	-0.418331	-1.84791	2.84674
	-1.66754	-0.110684	1.24958	0.754912	0.1157		3.058	0.0545888	-0.442128	-2.19981	2.92561
	-1.31895	0.167541	1.0128	0.020675	0.130572		2.87671	-0.0237223	-0.288008	-0.963319	2.67213
	-1.66928	-0.208515	1.13391	0.074719	0.998199		3.1449	0.170039	-0.494	-0.0414505	2.54082
	-1.12919	-0.0416477	0.872466	-0.532193	1.16537		3.14931	-0.0303395	-0.0016379	0.352006	2.80907
	-1.02432	-0.804606	1.02621	0.0690599	1.78096		3.3277	0.130763	-0.160615	-0.332334	2.49858
	-0.55629	-0.548892	0.670805	-0.772073	1.51478		3.53016	0.403853	0.727898	-1.00694	2.67905
	-0.930181	-1.1823	0.660771	-1.1256	1.77922		3.21572	0.472768	0.331112	-1.44361	2.71145
	-1.39517	-0.908246	0.684269	-0.795842	1.98804		3.0638	0.662638	-0.440685	-1.17072	2.7659
	-1.48574	-1.23114	0.258621	-1.36542	2.12539		2.92275	1.00167	-0.418834	-0.298741	2.42028
	-0.95085	-1.31236	0.753127	-1.66807	2.37793		2.94132	1.06291	0.231316	-0.184322	2.42353
	-0.955762	-1.45128	0.742255	-1.27666	2.36399		2.58761	1.18321	-0.121722	-0.251952	2.26881
	-0.887125	-1.36128	0.630038	-1.02804	2.11665		2.73459	1.24592	-0.350542	0.165261	2.26937
	-0.860037	-1.40484	0.795543	-0.191641	2.30197		2.7639	1.38279	-0.412131	-0.746905	2.02048
	-0.917302	-1.03594	0.640698	-0.531315	1.64213		2.83322	1.06673	-1.32661	-0.822708	2.1061
	-1.05162	-1.1353	0.94014	0.580937	1.73303		2.74956	1.39088	-1.21002	-1.08647	1.80047
	-1.12635	-0.695234	1.06023	0.506951	1.40806		2.78655	1.09402	-1.20932	-0.17071	2.1631
	-0.977347	-0.368247	1.22657	1.08592	1.56058		2.70685	1.16443	-1.36893	0.0374553	1.90197
	-0.810161	0.0153557	1.15848	0.727637	1.54567		2.62241	1.13413	-0.417596	0.298551	2.03395
	-0.939097	0.00692303	0.954618	1.05204	1.32312		2.71251	1.21622	1.00147	0.617784	1.80036
	-0.622047	-0.322089	0.576075	1.92723	1.51442		2.83058	0.758484	0.853221	0.704724	2.00462
	-0.859572	-0.265916	0.162564	2.49849	1.46217		2.85026	0.815834	0.339279	0.785941	2.0597
	-0.657656	0.225539	-0.244502	2.44098	1.28252		3.1033	1.01409	1.53463	1.35071	2.5101
	-0.751455	0.0549316	0.193087	2.1813	1.98263		2.70369	1.31942	1.36367	0.660538	2.61177
	-0.597012	0.015711	-0.168111	2.66936	1.6572		2.31739	1.41386	1.41593	1.11169	2.79953
	-0.736082	-0.265685	0.108653	2.49185	1.4521		2.27306	1.95022	1.28922	0.301074	2.51965
	-1.46664	0.204292	-0.0695102	2.17145	1.06102		2.5004	1.62147	1.43803	-0.385825	2.58013
	-1.47395	-0.160927	-0.330515	1.75798	1.32605		2.59122	1.73019	1.64015	0.23852	2.52962
	-1.50235	-0.340034	-0.317484	1.47384	1.26089		2.69778	1.96671	0.847247	-0.366509	2.88262
	-1.92872	-0.255489	0.119228	2.08834	1.15821		2.70673	2.00872	0.185856	-1.25805	2.70031
	-2.01692	-0.237762	0.163811	1.27204	0.88178		2.54327	2.15892	-0.0953823	-1.53707	2.895
	-1.46914	-0.121807	0.374261	1.06755	0.376066		2.42247	2.27077	0.214393	-2.13545	3.05299
	-1.75269	-0.117388	0.601688	0.359304	0.430323		2.13478	2.10161	0.670413	-1.96638	3.13705
	-1.92807	-0.314362	0.761826	-0.366618	0.587228		1.72547	2.12593	-0.0520394	-1.71958	2.6897
	-1.70744	0.139791	0.255202	-0.239796	0.137724		1.99075	1.9336	0.536963	-1.87613	2.55404
	-2.11235	0.146005	0.692186	-0.71642	0.336436		2.3237	1.84391	0.499012	-1.67256	2.52147
	-1.77457	0.101467	0.81566	-0.591171	0.720274		2.32545	1.55142	0.954059	-1.70668	2.39996
	-1.82537	-0.0412325	0.671131	-0.482977	1.0285		1.94177	1.74161	0.524582	-0.944836	2.39215
	-1.6152	0.534621	0.304663	-0.0448873	0.319995		1.74562	1.62569	-0.619343	-1.80241	2.41726
	-1.99717	0.69425	0.267273	0.171635	0.556139		1.7061	1.45133	-0.989119	-1.28288	1.97611
	-1.64132	0.672235	-0.179463	-0.901926	0.369131		1.7565	1.45441	0.108089	-0.520356	1.96861
	-1.21591	0.729986	0.0134253	-0.122071	0.640957		1.68305	1.35006	-0.777281	-0.206105	1.80293
	-2.03669	0.638644	-0.0659416	-0.562158	1.00292		1.65988	1.21648	0.483305	-0.308048	1.60039
	-1.66981	0.427485	-0.241507	-0.367584	1.01331		1.43029	1.41159	0.30083	-0.269253	1.45337
	-1.628	0.39405	-0.045327	0.532072	0.838595		1.57529	1.33587	-0.902363	-0.870964	1.7867
	-1.96119	-0.170104	-0.0455898	0.747484	0.778154		1.66534	1.48769	-1.52647	-0.124302	1.65717
	-2.38033	-0.204861	-0.48493	0.0713488	0.457117		1.6019	1.38698	-1.80879	-0.797767	1.80264
	-2.67698	-0.121733	-0.700658	1.4585	0.36768		1.52402	1.51884	-2.47143	0.686841	1.97304
	-2.59173	0.0786933	-0.956261	0.876365	0.106718		1.73131	1.16615	-2.30665	0.520824	1.82963
	-2.96842	-0.0639238	-1.19853	1.13675	0.708007		1.788	1.41461	-2.78778	1.20386	1.83856
	-2.81534	-0.217056	-1.33884	1.03299	0.395356		2.30284	1.3107	-2.43066	0.771584	2.08155
	-2.76848	-0.412743	-1.16208	0.90423	0.737659		2.18984	1.29888	-2.99156	0.63254	2.14836
	-2.94519	-0.313641	-1.36235	0.167976	0.975421		2.54713	1.27221	-3.05343	0.453843	2.43016
	-2.73938	-0.128238	-1.34176	0.731525	1.10534		2.54127	1.24688	-4.23081	0.148549	2.38193
	-3.19462	-0.25381	-1.09987	1.14122	0.84668		2.73369	0.950014	-4.56485	-0.32338	2.57171
	-2.96369	-0.296434	-1.35706	0.950451	0.684737		2.98037	0.86432	-3.10328	0.345777	2.31482
	-2.81931	-0.0075019	-0.935091	-0.18541	0.742527		2.7313	0.42133	-1.67713	0.320021	2.34736
	-2.39418	-0.16075	-0.534964	0.839188	0.832872		2.94292	0.533291	-1.42479	-0.451677	2.29558
	-2.12537	0.330578	-0.708606	0.205618	0.683559		2.88676	0.222189	-0.122257	-1.52104	2.16959
	-2.08545	0.336154	-0.418685	-0.2056	0.758718		3.05572	0.66594	-0.319064	-2.15706	2.26901
	-1.6072	0.297751	-0.0706567	-0.421503	0.255309		3.02475	0.563817	1.44454	-2.65378	2.16975
	-1.47285	0.26681	0.127566	-0.573548	0.603261		2.42694	0.544123	1.61781	-2.70109	2.10467
	-1.50642	0.304818	0.12792	-0.0149846	0.401151		2.76352	0.224474	2.33286	-2.22645	2.15814
	-1.42224	0.225118	-0.430897	0.615592	0.0216775		2.49459	0.132777	2.45622	-2.38745	1.89185
	-1.37245	0.0584165	-0.483955	0.609224	0.0931247		2.72627	0.0187171	2.93442	-1.61693	1.88016
	-0.654871	-0.151618	-0.418743	0.924701	0.324239		2.77921	0.141372	3.28222	-1.31741	1.78251
	-0.726694	-0.0927987	-0.172161	0.0801105	0.492234		2.83422	0.132323	3.15741	-2.31326	1.80704
	-0.805117	-0.33619	0.0788165	0.534585	0.29769		2.95559	0.641565	2.19432	-2.46233	1.92379
	-1.13027	-0.0915521	0.067222	0.600182	0.37503		2.86479	0.470649	2.64804	-1.27548	1.76246
	-1.4785	-0.489729	0.177115	-0.581087	-0.075337		2.86539	0.514831	2.39117	-2.36797	1.89636
	-0.998691	-0.721827	-0.167405	0.432285	0.0755737		2.75914	0.218019	2.45553	-1.42256	1.67183
	-0.903094	-0.879524	-0.106893	-0.363593	0.477763		2.67853	0.0512436	1.93858	-2.12459	1.60571
	-0.671645	-0.795703	0.107939	0.00088561	0.0221496		3.19813	0.0375591	2.06665	-1.33458	1.68454
	-0.456892	-0.728437	-0.102382	0.0154648	0.378974		3.25127	0.320524	1.49993	-1.29144	1.49421
	-0.0789671	-0.914598	0.370489	0.260796	0.248066		3.68423	0.508193	2.8403	-1.73831	1.61699
	-0.289054	-1.01443	-0.0792677	0.096882	-0.317386		3.59422	0.716355	1.99867	-1.67312	1.87729
	-0.553102	-0.649889	-0.387538	-0.782018	-0.507512		3.41305	0.742448	2.83302	-1.54184	2.11295
	-0.385407	-0.762374	-0.521144	-0.439825	-0.814681		3.44996	0.893563	3.00574	-1.14559	2.17134
	-0.0687536	-0.474438	-0.814813	-0.473462	-0.471265		3.61011	0.645258	2.85706	-0.484862	1.9369
	0.480732	-0.477562	-0.895702	-0.933866	-0.417071		3.80673	0.900831	2.80081	-0.25643	1.91946
	0.665458	-0.224066	-0.93435	-0.685538	-0.0398997		4.18709	0.994417	2.74367	0.643302	1.81112
	0.585485	-0.223954	-0.737857	-0.381427	-0.317534		4.02417	1.26758	2.06874	0.368894	2.02192
	0.583097	-0.0967165	-0.461684	0.323154	-0.345023		4.45376	1.40797	1.79644	0.668672	2.32885
	0.526408	-0.304238	-0.4587	-0.035936	-0.124824		4.38411	1.49814	1.98163	0.714196	2.19823
	0.463867	-0.0119949	-0.369033	-0.0198978	-0.628444		4.41014	1.52117	1.82843	0.703255	2.30876
	0.126722	-0.30795	-0.153865	-0.859802	-0.48729		4.32596	1.25213	1.70875	0.593618	2.17384
	0.1934	-0.232151	0.492157	-1.10398	-0.735074		4.36203	1.21712	2.4341	0.912603	2.14453
	-0.0961602	-0.396951	0.624982	-0.21006	-0.823537		4.62288	1.39851	1.54914	0.268865	1.79333
	0.0978627	-0.202935	0.691353	-0.311044	-0.531921		4.54634	1.21235	1.21409	1.12866	1.9113
	0.426837	-0.454041	0.471784	-0.167015	-1.0131		4.30378	1.43024	1.572	0.537062	1.9853
	0.41234	-0.967183	0.610891	-0.412042	-1.56082		4.17147	1.34361	1.8005	-0.0855946	2.32458
	0.266979	-0.860058	0.525449	-0.113702	-1.89536		3.8698	1.29924	1.54017	-0.176705	2.5745
	0.665856	-0.758274	0.699187	-0.274618	-1.81769		3.87837	1.4341	2.53308	-0.579402	2.60213
	0.883326	-0.695132	0.923195	-1.57096	-1.97761		3.71634	1.53505	3.1613	-1.26574	2.56522
	0.959211	-0.368352	0.963583	-1.17492	-1.77876		3.45232	1.30867	2.81128	-1.99161	2.68781
	0.761089	-1.23967	0.861904	-1.04183	-1.60963		3.02817	1.32907	3.86286	-1.56403	2.77775
	1.27423	-0.672441	0.886353	-0.757033	-1.4626		2.83532	1.63877	3.49125	-1.67035	2.99133
	1.44903	-0.319146	0.949657	-0.349168	-1.34267		2.81337	1.72447	3.50476	-2.07862	2.90019
	1.78675	-0.332896	0.844277	-1.20575	-1.30104		2.4799	1.58815	3.54114	-1.08993	2.94067
	1.45268	-0.528578	0.628867	-0.235738	-1.14381		2.49001	1.7035	4.10184	-1.59927	2.88176
	1.58472	-0.563871	1.0807	-0.638973	-1.00846		2.70329	1.54232	4.14803	-1.21008	2.88997
	1.52986	-0.178116	1.142	-1.13831	-0.904722		2.51885	1.40374	3.97633	-0.555183	2.88827
	1.96093	-0.578485	1.31796	-1.44105	-0.29587		2.53318	1.43443	4.99342	-0.411104	2.8255
	1.30479	-0.525071	1.59592	-2.11116	-0.236562		2.42233	1.02366	4.49362	0.599644	2.76853
	0.830732	-0.472462	1.25846	-1.36496	-0.256617		2.36653	0.547779	4.06344	1.64204	2.6334
	0.460759	-0.95677	0.99141	-2.09922	-0.528213		2.51438	0.975287	4.48616	1.9014	2.48122
	0.290955	-3.413e-05	1.21878	-2.70774	-0.491553		2.7366	1.07228	3.05709	1.25448	2.41308
	-0.14277	-0.478157	1.30812	-2.94799	0.0296704		2.76195	0.989832	3.00481	2.50773	2.1504
	0.0150576	-0.64936	1.27334	-2.82908	0.605968		2.65476	0.934915	2.6801	3.33313	2.24745
	0.0344856	-0.398939	1.27511	-2.589	0.356502		3.00189	0.79759	3.30655	2.06884	2.31159
	0.861453	-0.179555	1.44293	-3.31923	0.198688		3.02918	0.959564	2.1488	1.92656	2.39693
	0.840481	-0.224204	1.20046	-3.08227	0.613594		3.02897	0.729274	2.61493	1.71373	2.51421
	0.282425	-0.194775	1.12151	-2.17682	0.842665		3.02801	0.790335	2.35574	1.37752	2.5325
	0.229586	-0.204702	1.20678	-1.71305	0.0775413		2.67676	0.951337	1.35434	0.950119	2.46604
	0.419311	-0.489652	0.868313	-1.85899	0.381091		2.95249	1.11668	1.72341	0.423901	2.61641
	0.0247515	-0.467196	0.868393	-2.08067	-0.0239667		2.77849	1.33693	1.7654	0.0401555	2.65121
	0.0423523	-0.0311173	0.478697	-1.63003	-0.0109892		2.49221	0.935458	1.29476	-0.191867	2.94889
	0.296159	-0.588785	0.258491	-1.29428	-0.0882161		2.19697	0.502874	1.13234	0.117222	2.80177
	0.176662	-0.265639	0.0908665	-1.09162	-0.834488		2.01258	0.548896	0.734574	-0.33274	2.76659
	0.0682329	-0.190961	-0.351598	-1.95558	-1.2385		1.74042	0.434221	0.40222	-1.11774	2.52817
	-0.43711	-0.651553	-0.0894606	-1.4027	-0.691748		1.49869	0.704844	0.274623	-0.739227	2.20947
	-1.2658	-1.0504	-0.0977045	-1.55509	-0.694903		1.35177	0.423461	1.31653	-1.07657	2.00384
	-1.76961	-0.896235	0.211453	-1.2948	-0.968549		1.19891	0.566984	0.856452	-1.19257	1.97131
	-1.00821	-0.90679	0.274081	-2.39868	-0.75614		1.20525	0.454602	0.517709	-1.34078	1.81795
	-1.34737	-0.623714	-0.0812298	-3.10811	-0.240347		1.48797	0.302161	0.0229998	-1.29307	1.92926
	-1.56016	-0.288169	0.00984119	-2.72736	-0.242159		1.23791	0.422965	-0.465308	-0.648578	1.71832
	-1.32217	-0.380145	-0.0135751	-2.31201	-0.181115		2.13607	0.640971	-0.447241	-0.809126	1.53408
	-1.33896	-0.542117	0.304557	-2.3411	0.306302		1.70412	0.778575	-0.762745	-0.136151	1.2973
	-1.51234	-0.409633	0.354879	-2.01121	0.635331		2.09776	1.30307	-0.541106	0.015959	1.21194
	-1.7379	-0.641516	0.30121	-2.03274	0.578984		1.83598	1.30219	-0.552757	0.200254	1.54153
	-1.54245	-0.921396	0.897952	-2.20348	0.881473		2.23507	1.42476	0.739398	0.00139084	1.43557
	-1.0201	-0.938042	0.255541	-2.44508	1.08096		1.8766	1.2676	1.13612	1.26773	1.55249
	-1.14144	-0.659157	0.201524	-2.34034	1.29037		2.01512	1.41973	1.56817	2.73882	1.56217
	-0.933871	-0.572414	-0.206472	-2.24243	1.29333		1.7371	1.37891	0.731138	2.29338	1.30641
	-1.63082	-0.53234	-0.553821	-1.80927	0.789806		1.73629	1.55111	1.06017	2.38476	1.05128
	-1.67698	-0.942279	-0.497345	-1.00391	1.17647		1.18852	1.91701	1.77939	2.62744	0.772967
	-1.07412	-1.15385	-0.478174	-1.22427	0.759544		1.16837	1.54811	2.4419	2.2575	0.962158
	-0.912763	-1.23446	-0.947389	-0.597129	1.13538		1.07631	1.52799	3.56173	2.75832	0.874612
	-0.335718	-0.98076	-0.929841	-0.435237	0.735989		0.98905	1.62533	3.75612	2.73328	1.18404
	0.158003	-0.872129	-1.00978	-0.470801	0.00160472		0.807819	1.37393	4.11391	2.55751	1.50783
	0.122856	-0.750679	-1.88938	-0.659909	0.201313		0.601368	1.40144	4.29903	1.94986	1.18967
	-0.38259	-0.506019	-2.05835	0.139602	-0.361654		0.215687	1.44658	3.29762	2.34958	1.05601
	-0.633079	-0.0623616	-2.0321	0.0644889	-0.868972		0.584245	1.77823	2.88597	1.58247	1.22642
	-0.458638	0.218903	-1.71036	0.443258	-0.729397		0.197578	1.97233	2.73992	0.953432	1.02014
	-0.958467	-0.244292	-1.31181	0.14762	-1.027		0.461302	2.00041	2.82427	1.46306	1.64426
	-0.612615	-0.441455	-1.02189	0.618954	-0.539703		0.380988	2.40035	3.40563	1.08887	1.69778
	-0.693272	0.0940378	-1.03341	0.44667	-0.908804		0.363758	2.14489	3.0366	1.31689	2.02467
	-0.954657	0.123312	-1.27273	0.715997	-0.54527		-0.211823	2.54495	2.13735	0.897129	2.03043
	-0.756741	0.171637	-1.10017	-0.188758	-0.543403		-0.438054	2.46317	0.834976	0.42772	2.48671
	-0.76272	-0.0751578	-1.19124	-0.572187	-0.752287		0.0312179	2.57327	0.795164	0.32796	2.13368
	-1.55402	-0.0348161	-1.10754	-1.20651	-0.897611		0.0399789	2.61517	0.81056	0.0222536	2.08206
	-1.47808	-0.114332	-0.113473	-0.601903	-1.14876		0.248755	2.78954	0.502356	0.320856	2.19041
	-1.64653	-0.0433822	-0.258249	-1.34728	-0.704785		0.996467	3.01272	0.483013	1.05521	2.33563
	-1.75584	-0.338696	-0.0979537	-0.682795	-0.92572		0.202184	2.86074	0.228562	0.658794	2.45761
	-1.99604	-0.571333	-0.307738	-1.43794	-1.22875		0.321047	2.62594	-0.631433	0.0225633	2.7504
	-1.79473	-0.317009	-0.468182	-1.21018	-1.37781		0.438122	2.88661	0.68076	0.137948	2.34056
	-1.33449	-0.0821049	-0.614407	-1.42194	-1.60764		0.00169974	2.66951	-0.134359	0.622436	2.73881
	-1.04262	-0.527591	-0.491794	-1.45142	-1.47701		-0.0334287	2.7635	0.469598	0.933378	2.64023
	-0.99875	-0.688697	-0.200319	-0.912544	-1.75679		0.423214	2.64315	1.36605	1.13797	2.52475
	-1.46467	-0.499317	0.030098	-0.440286	-2.00497		0.289615	2.56701	1.46213	1.51975	2.42794
	-2.03583	-0.472086	0.0960306	-0.57428	-1.66296		0.402021	2.48223	1.92614	1.73635	2.50329
	-1.47241	-0.502363	0.0167372	0.405977	-1.3706		-0.205551	2.67798	2.02326	1.37075	2.50348
	-1.34223	-0.62057	-0.190739	0.708321	-1.26903		0.0180105	2.64218	2.19438	0.822619	2.3524
	-0.762575	-0.760192	-0.182239	1.22082	-1.26422		-0.885846	2.57344	2.24905	-0.258478	2.45229
	-0.671285	-0.677354	-0.185187	1.08357	-1.28365		-0.258732	2.5608	2.45229	0.599047	2.34879
	-0.723234	-0.82435	-0.102622	1.66077	-1.03442		-0.132461	2.84379	3.52655	1.56952	2.19801
	-0.873676	-0.90419	-0.0097096	1.64515	-0.849413		-0.158484	2.63688	2.81824	1.73849	2.46668
	-1.55423	-1.20873	0.330229	2.02094	-0.970788		-0.0530833	2.63432	2.74828	2.20004	2.16161
	-1.47877	-0.696084	0.440768	1.88887	-1.39021		-0.380086	2.45954	2.8013	1.6704	2.15198
	-1.01897	-0.777849	0.0923825	1.40635	-1.46822		-0.530267	2.92403	1.91384	1.38096	1.96595
	-0.763048	-0.859172	0.516087	1.27486	-1.1423		-0.178385	2.84559	2.37483	1.28631	1.95078
	-0.770887	-1.00249	0.180994	2.21003	-1.17199		-0.45356	2.6188	1.51984	0.98555	1.77766
	-0.632928	-1.12605	0.196284	2.02599	-0.724367		0.147462	2.51168	1.6006	1.57984	1.68254
	-0.63839	-0.746879	0.502806	1.70522	-0.852724		-0.267775	2.60312	2.08809	1.91345	1.98634
	-0.987825	-0.673545	0.53887	1.62654	-0.578006		-0.29246	2.52092	2.08833	2.90024	2.09793
	-0.627488	-0.488757	0.561066	1.91055	0.011406		-0.4704	2.48682	1.77817	4.24973	1.77552
	-0.239576	-0.474526	0.523683	1.77057	-0.668214		-0.298382	2.12627	0.739163	3.44778	1.94394
	0.250216	0.115887	-0.186313	1.95026	-0.551856		-0.250934	2.04442	0.522287	2.37706	1.72048
	0.42119	0.335014	-0.395986	2.15934	-0.446152		-0.203927	1.6032	1.872	2.49162	1.74463
	-0.110214	0.253552	-0.41071	2.79166	-0.202515		0.153812	1.71673	1.41998	2.85936	1.82293
	-0.492427	0.351699	-0.246591	3.41364	0.0283229		1.02006	1.42209	2.24204	2.3708	1.88625
	-0.615426	0.549957	-0.866968	3.31096	-0.219309		1.0614	1.44706	1.54401	2.59169	1.60912
	0.222914	0.684777	-0.754088	3.1469	-0.763596		1.23954	1.74616	2.56641	2.23382	1.94303
	0.0260793	0.751457	-0.753287	3.12563	-0.622234		1.31582	1.56844	1.75778	2.01722	1.8866
	-0.155923	0.535137	-1.09657	3.32973	-0.54228		1.35757	1.26453	1.84603	2.59493	1.84511
	0.407748	0.316243	-1.09886	3.5127	-0.964887		1.85518	1.41213	1.75853	2.03719	1.60894
	0.196266	0.678543	-0.991574	3.49114	-0.860261		1.91011	1.17261	1.92659	0.558914	2.07893
	-0.171452	0.46085	-1.09331	3.96107	-0.594367		1.7639	1.27492	1.48204	0.558711	1.99722
	-0.222905	0.1608	-0.703	4.09874	0.0389827		1.51119	1.39599	1.37309	1.57539	2.20556
	-0.44365	-0.135516	-1.30246	4.2951	0.278506		1.54529	1.76753	-0.173351	1.06684	2.19133
	-0.246734	-0.443436	-1.22165	4.2924	0.19605		1.61557	1.62982	-0.428522	0.567319	2.27582
	-0.395024	-0.088401	-1.19739	4.38368	-0.244418		0.594221	1.64654	-0.540655	1.49353	2.26711
	-0.0813746	-0.618697	-0.832615	4.38713	-0.283505		0.71219	1.91957	-0.200527	0.94079	2.62498
	-1.1045	-0.656207	-0.700097	3.80253	0.167602		0.973707	1.8492	-1.07724	1.1185	2.42261
	-0.946204	-0.513746	-0.86444	3.51917	0.165403		0.795601	1.79973	-0.396683	1.07022	2.37604
	-0.629931	-0.446543	-1.01474	3.73926	0.139916		0.856153	1.80464	-0.826506	0.950266	2.14162
	-0.931772	-0.514167	-1.12775	3.55002	0.226444		0.501602	1.39068	-0.564401	0.898059	2.28578
	-1.32125	-0.957669	-1.03995	3.44462	-0.207665		0.429055	1.36531	-0.958305	0.520225	1.97945
	-1.25598	-0.799014	-0.972055	3.30947	-0.229404		0.223149	1.3279	-0.492892	0.337272	1.88014
	-1.7661	-0.82119	-0.943633	2.70069	-0.949564		0.631844	1.12895	-0.41804	0.336916	1.66573
	-1.49837	-0.757571	-0.195848	2.08391	-1.26065		0.767476	1.26056	-0.274608	0.408245	1.78481
	-1.63606	-0.958219	-0.723889	1.61948	-1.30282		0.572307	1.41071	1.02575	0.316267	1.21319
	-2.15108	-1.12961	-0.881357	1.0969	-0.613953		0.687459	1.28914	0.559978	0.345784	1.36764
	-2.38549	-0.870738	-1.1947	1.70328	-0.0152643		0.258273	1.26617	0.0558043	1.00923	0.914524
	-2.30264	-0.868111	-1.25732	2.11791	-0.529215		-0.444041	1.55328	0.0332425	1.48339	0.923045
	-2.75385	-1.06932	-0.619051	1.80454	-0.717254		-0.207763	2.09072	-0.237375	2.28451	0.932035
	-3.43714	-1.28937	-0.84121	1.0235	-0.340689		-0.38844	1.88813	-0.406385	2.83854	1.14539
	-3.38318	-0.723473	-1.02069	1.14046	-0.301179		-0.203133	2.2652	-0.171293	2.57729	1.15411
	-2.70571	-0.352639	-1.12744	0.537675	-0.124593		-0.0501129	2.47673	0.240579	3.09046	1.11428
	-2.97019	-0.321428	-1.20139	0.714047	-0.252447		0.175012	2.39855	0.657478	3.00779	1.15228
	-2.70221	-0.352767	-0.844067	0.9503	-0.215488		0.0317898	2.51932	1.57822	3.20563	1.03322
	-2.8728	0.0984643	-0.714038	1.09983	-0.177848		-0.001837	2.1758	2.68704	3.04956	0.671116
	-2.39884	0.459223	-0.0005637	1.08119	-0.297678		0.139109	2.19318	1.53775	2.65144	0.832203
	-1.71032	0.407588	0.148146	1.19674	-0.695379		0.180828	2.2435	1.94808	2.83869	0.775664
	-1.01781	0.48656	0.273397	0.428712	-1.20155		0.112993	2.34015	3.36771	2.92045	1.14827
	-1.17308	0.429729	0.186141	0.0969502	-0.367652		0.444666	2.0374	3.88428	2.56304	0.882854
	-0.978848	0.580946	-0.386988	0.677064	-0.345399		0.153964	1.40184	4.3322	1.61981	1.24735
	-0.685342	0.823202	0.219441	0.790746	-0.445395		0.69777	1.82144	4.80278	0.83712	1.12178
	-0.566878	0.543253	0.645764	0.544263	-0.124729		0.671603	1.87348	4.80192	0.870059	0.778224
	-1.25909	0.237651	0.30563	1.33489	-0.304954		0.748245	1.90632	5.09989	0.334656	0.789104
	-1.0499	0.310031	0.187917	0.492476	-0.0021569		0.956343	2.21633	5.55464	0.826715	1.00523
	-0.589484	0.404732	0.356885	1.03314	-0.0746147		0.5359	2.39476	5.04051	0.211133	1.20865
	-0.391291	0.472653	-0.220507	1.14157	0.71645		0.735801	2.69383	5.16355	0.45192	1.29843
	-0.266562	0.291067	-0.642904	1.16335	1.1875		0.222544	3.11238	4.6558	1.57042	1.14975
	-0.775099	0.397156	-1.05117	0.641919	1.28797		0.448129	2.94882	4.36243	1.41681	1.11162
	-1.41229	-0.0780463	-1.18643	1.57336	1.30188		1.03804	2.8411	3.91004	0.908967	0.606094
	-1.21344	0.046686	-1.02834	1.39385	0.629147		1.02779	2.79388	5.16332	1.59768	0.734949
	-1.26077	0.0250626	-0.816235	0.800295	0.657333		0.931704	3.09388	4.15181	1.40686	0.485967
	-0.972562	-0.219064	-0.899198	0.391489	0.819881		0.690804	3.08504	3.26543	1.27893	0.337794
	-1.12122	-0.236685	-0.930526	0.56177	0.286974		0.863093	2.85028	3.53207	0.906466	0.726372
	-0.880828	-0.0291683	-0.774294	-0.249912	0.580246		0.93434	2.62865	3.17367	1.40199	0.870503
	-0.894952	-0.0737438	-0.978314	0.457253	0.397155		0.524707	2.54402	2.6918	1.30981	0.883658
	-0.907833	0.0332965	-1.82424	0.0660972	0.87002		1.06578	2.36214	3.15203	0.91649	0.489638
	-0.983752	-0.234964	-1.66649	-0.134888	0.541416		1.08272	2.59113	1.91384	-0.0748572	0.627496
	-1.19103	-0.139567	-1.74923	-0.0239962	0.881846		1.21631	2.29561	2.95097	0.0786113	0.957076
	-1.33446	-0.401956	-1.8816	0.195195	0.31254		1.19599	2.55385	3.80191	1.12759	1.08036
	-1.71507	0.0480091	-1.9789	-0.887819	0.70998		0.747201	2.49509	3.63845	1.60022	1.12466
	-1.47709	-0.206985	-1.66214	-0.306336	1.01678		0.758003	2.27186	2.07624	1.35384	1.33706
	-1.28438	0.0362742	-1.98221	0.536363	0.878648		1.01503	2.21434	2.8704	1.49127	1.25146
	-1.45408	0.105949	-2.33736	0.721703	0.458271		0.910985	2.05879	2.96362	1.54872	1.41962
	-1.27142	-0.402649	-2.75011	0.384599	0.379896		1.39965	2.22906	2.96909	2.08502	1.46483
	-1.12422	-0.6409	-2.63119	0.990686	0.526769		1.22742	2.41902	2.45288	1.83575	1.33085
	-1.06517	-0.575396	-2.64015	0.395139	0.358639		1.50772	2.23315	2.27806	1.84413	0.986027
	-1.31727	-0.858592	-2.37548	0.394728	0.00553033		1.00556	2.40082	1.08918	2.65612	1.31214
	-1.67344	-0.800271	-2.57618	-0.322423	-0.445574		0.769149	2.11778	1.32486	3.00195	1.24686
	-2.1494	-1.20337	-2.35333	-0.735457	-0.716744		0.971005	1.89174	0.559494	2.74848	0.976363
	-1.9232	-1.09935	-1.9486	0.0644384	-0.603357		0.462852	1.79972	-0.40325	0.652899	0.758185
	-1.58951	-0.856957	-2.113	1.08415	-0.0165618		0.32635	1.96521	-0.978582	0.171073	0.850995
	-1.57967	-0.714734	-2.42184	0.299881	-0.333569		0.749608	2.027	-0.60127	-0.764569	0.773842
	-2.05221	-0.993334	-1.88324	-0.204955	-0.32258		0.688749	2.50419	-1.17567	-0.734757	0.840261
	-1.9391	-0.563721	-1.46623	-0.442738	-0.114994		1.01303	2.46174	-0.151147	-0.870058	0.806195
	-2.38915	0.0873099	-1.52688	0.13726	0.574634		0.57151	2.57952	-0.653147	-0.859584	0.707086
	-2.78583	0.101718	-1.45553	-0.190497	0.334369		0.983674	2.85283	0.0635253	-1.39615	0.810806
	-2.70075	-0.228043	-1.32528	-0.127955	0.847906		1.33046	3.09363	-0.376155	-1.91813	0.988855
	-2.97599	-0.0908127	-1.19288	-1.23371	0.68812		1.67116	2.95592	0.085824	-1.73332	1.26013
	-2.61073	-0.409508	-1.46101	-0.333935	1.32287		1.92405	2.61634	0.156846	-1.61182	1.18672
	-2.27085	0.0773394	-1.69989	0.325307	0.815473		1.83028	2.52775	-0.0229551	-2.19182	1.41441
	-2.23515	0.207122	-1.85392	0.0776223	1.28237		2.42283	2.49353	0.768915	-1.95932	1.73195
	-2.23449	-0.0875392	-1.30219	-1.19666	0.170109		2.52576	2.24477	0.927873	-2.15347	2.04303
	-2.26838	-0.372575	-1.32199	-0.220333	0.413954		2.33099	2.405	0.33841	-1.59302	1.7538
	-1.84185	-0.394116	-1.69633	-0.0356267	0.32118		2.41308	1.87572	0.244773	-1.566	2.01924
	-1.66521	-0.645244	-2.05659	0.683788	0.0786793		1.89655	1.84872	-0.479817	-1.09986	2.02643
	-1.58959	-0.541978	-1.4136	0.704449	-0.483748		1.5862	1.51597	-0.790154	-0.915673	1.88683
	-1.67924	-0.586543	-1.47292	0.172157	-0.567263		0.92223	1.25537	-1.33754	-0.202995	1.68721
	-2.02151	0.307207	-1.29422	0.685584	-1.07162		0.461836	1.13488	-0.553111	-0.200231	1.91377
	-1.67836	0.262861	-1.63535	2.96878	-1.0017		0.429836	1.15466	-0.444041	-0.406994	1.42519
	-1.95104	0.207716	-1.24351	2.82666	-1.80633		0.730269	1.48066	-0.516676	-0.614214	1.58482
	-1.74971	0.098651	-0.822422	2.11033	-1.13789		0.788979	1.94053	0.245841	-0.576688	1.34622
	-1.95224	0.0357394	-0.355248	1.21475	-1.71347		0.461356	1.84015	-0.971955	0.084578	1.19849
	-1.73033	0.209327	-0.412254	1.6967	-1.02943		0.561825	1.77772	-0.980757	0.184221	0.820557
	-1.71744	0.327454	-0.823835	1.58837	-1.17612		0.494569	1.81636	-0.416145	-0.0738018	1.10106
	-1.84157	0.559019	-0.931956	1.59707	-0.935241		0.166425	2.26274	-0.279303	-0.311306	0.5631
	-1.62598	0.524768	-0.522703	1.15515	-0.966872		0.295893	2.53772	0.952061	-0.961378	0.475845
	-1.28583	0.0549137	-1.10535	0.815481	-0.917797		0.376552	2.4704	0.697206	-1.62775	0.378641
	-0.490782	0.1784	-1.28881	1.03424	-0.959278		0.661751	2.40574	0.75062	-1.71037	0.635421
	-0.0016153	-0.589791	-1.49521	1.12071	-0.494234		0.848526	2.38992	0.553022	-1.54844	0.200396
	-0.3703	-0.895566	-1.44592	-0.579784	-0.0504599		0.928616	2.55418	0.950196	-1.00313	0.0192746
	-0.0591208	-0.726599	-1.55618	-0.276024	0.148381		0.668277	2.28547	1.37847	-0.0137584	-0.301462
	-0.308086	-0.562018	-1.99215	0.176844	-0.195073		1.0302	2.03219	0.426002	0.415589	-0.0008329
	-0.344778	-0.540919	-2.27201	1.23765	0.452577		0.702314	2.36743	1.02781	0.436675	0.0155453
	-0.467978	-0.982136	-2.50973	0.942946	0.0744312		0.501282	2.4546	1.28932	0.882104	0.135782
	-0.829155	-0.85787	-1.96575	1.02203	1.08746		0.795203	2.29366	2.06545	0.640529	0.0255154
	-0.78732	-0.847038	-1.79658	0.577886	0.661453		1.14318	2.07759	1.92077	0.323518	0.212756
	-1.64633	-0.813526	-1.88609	0.68081	1.05812		1.59202	1.89956	1.07822	1.28371	0.327008
	-1.83658	-0.58239	-1.58198	1.446	0.774834		1.66165	2.21706	2.22555	1.64517	0.595698
	-2.39685	-0.708996	-1.63867	1.2307	1.03258		1.79014	2.22345	2.35863	1.62321	0.474196
	-2.46823	-0.416945	-1.5151	0.611244	0.809633		1.83894	2.03057	2.32048	1.87683	0.614157
	-1.76427	-0.230825	-1.34641	0.946599	0.482196		1.84488	1.94937	2.41364	0.641324	0.799396
	-2.00853	0.00576917	-1.65511	0.756877	0.0890949		1.98886	1.94725	2.90821	-0.247238	0.838899
	-2.4243	-0.0793608	-1.4719	0.217011	0.513403		1.81837	1.90556	2.5367	-0.736823	0.815459
	-1.9236	-0.177313	-1.35498	-0.959409	0.237122		2.60256	1.68538	2.79345	-0.906431	0.668725
	-1.84354	0.0129078	-1.28323	-0.713913	-0.0629		2.82015	1.71343	2.49982	-1.32552	0.643321
	-1.29653	0.0849422	-1.39628	-0.981496	-0.779028		2.38599	1.82598	1.97945	-1.08227	0.779158
	-0.604971	-0.009857	-1.59359	-0.525064	-0.345924		2.22579	1.66949	2.70749	-0.370789	0.567963
	0.179663	0.0104529	-1.67253	-0.674555	-0.599463		2.22257	1.29134	2.74443	-1.09042	0.602756
	0.219977	0.436876	-1.98711	-1.45677	0.0569574		2.5814	1.16778	2.03311	-0.545937	0.422847
	0.25769	0.52823	-1.91572	-0.885371	0.345152		2.51101	1.3314	2.39424	-0.271666	0.486928
	0.538075	0.144863	-2.06907	0.232099	0.89898		1.90559	1.44769	2.73438	0.287163	0.232609
	0.131802	0.477217	-2.19223	0.140268	1.19634		1.79861	1.23214	1.55575	1.17023	0.521461
	0.634726	-0.221033	-2.09939	-0.312264	1.49939		1.35282	1.13463	0.691993	1.09318	0.823785
	1.16184	-0.322826	-2.45871	0.0436387	1.37952		1.30752	1.01658	2.02047	1.63735	0.925649
	0.8466	-0.0743885	-2.76861	0.629694	1.30294		1.43354	0.971729	1.82093	1.49496	0.603554
	0.536997	0.436527	-2.79232	0.713259	1.20312		1.3114	0.702767	1.72262	2.20025	0.459106
	0.619621	0.342504	-2.81369	0.840137	1.0288		1.04648	0.774085	1.71015	2.44478	0.322951
	-0.0678894	0.246934	-2.53033	0.358983	0.575683		0.828109	0.908248	1.29821	1.91492	0.458539
	-0.261183	0.122238	-2.6821	0.950227	0.511762		0.623204	1.20673	1.37526	2.15026	0.438351
	0.231121	-0.184831	-2.22204	1.21804	-0.285293		0.461842	0.988539	2.19745	0.862933	0.483213
	0.339075	0.270498	-2.23359	0.513539	-0.688743		0.815386	0.618732	1.57044	1.11338	0.367467
	0.4271	0.59957	-2.28073	-0.369974	-1.06917		1.36382	0.588985	1.45941	0.26725	0.646486
	0.966199	0.142406	-2.03348	-0.384137	-1.32898		1.06391	1.02911	1.53557	-0.640187	0.428958
	1.10796	0.838417	-2.11727	-0.313564	-1.57753		1.43941	1.1564	1.48289	0.680644	0.0662533
	1.23408	0.747635	-1.907	0.342334	-1.72079		1.17229	1.25056	0.626837	0.0645321	-0.366978
	1.28577	0.772197	-2.05788	1.03781	-1.64248		0.835043	1.18351	1.01442	0.0385235	-0.224675
	1.28064	0.32548	-1.86731	0.706739	-0.907658		1.18785	1.29595	0.68441	-0.491177	0.0375276
	0.976028	0.391423	-1.7596	0.613348	-0.720916		1.65542	1.19876	-0.60082	-0.341531	-0.0690832
	0.626248	0.360485	-2.03578	1.79525	-0.581147		1.77917	1.27916	-1.14977	0.33815	-0.0728641
	0.362687	0.444223	-2.32576	1.35922	-0.252995		2.03137	1.35475	-1.32565	0.162429	-0.254533
	-0.118204	0.139532	-2.80998	1.48383	0.637695		2.28346	1.59157	-2.04777	0.945935	-0.527266
	0.0626955	-0.26785	-2.61898	2.25325	0.578294		2.07539	1.62947	-1.65059	0.536145	-0.240877
	-0.290716	-0.447673	-2.43299	1.64066	0.237828		1.81908	1.68781	-2.01068	0.932592	-0.325523
	-1.10757	-0.504868	-2.51715	2.17862	0.163367		1.87519	1.53496	-1.83255	1.04843	-0.310904
	-1.19901	-0.524161	-2.12445	2.1582	0.279342		1.55479	1.61846	-1.54392	-0.127658	-0.192456
	-1.52661	-0.311615	-2.16811	2.40186	-0.045457		1.59875	1.85821	-1.4097	0.171253	0.0829285
	-2.11509	-0.277064	-1.41073	1.4514	0.471253		1.69705	1.79243	-1.59126	0.128621	0.292227
	-1.62731	-0.219029	-0.950677	2.03941	-0.109042		1.30755	1.67677	-0.983481	0.461853	0.33429
	-1.56772	-0.10901	-1.28533	2.28372	-0.126673		0.919976	1.57287	0.608187	-0.0113875	0.220635
	-1.38534	0.223614	-0.795731	1.05329	0.100775		1.39595	1.12167	0.8443	-1.08051	0.363712
	-0.889859	0.0680091	-0.464438	1.58942	0.444139		1.13364	1.16164	0.960183	-0.765608	0.394302
	-0.877312	0.174295	-0.232361	1.17754	-0.0040697		0.916671	0.999109	0.957624	-0.60573	0.742985
	-0.397691	0.062248	-0.293217	1.00906	0.160723		0.655907	1.06727	1.88495	-0.645707	0.555662
	-0.255547	0.138633	0.0616631	1.14369	0.210531		0.780234	0.919137	2.23098	-1.12973	0.826355
	-0.204579	0.490798	0.0510444	1.11742	0.0511011		1.36658	1.0699	2.23526	-0.736998	0.596833
	-0.66405	0.566198	0.201273	0.960167	0.402643		1.44692	1.26453	1.51062	0.05907	0.809228
	-0.82021	0.537901	0.0756336	0.814292	1.38904		1.68458	0.910486	1.32388	-0.403634	0.501197
	0.0185772	0.444636	-0.0906762	1.04616	0.813275		1.56349	1.10035	1.15681	0.0427981	0.373436
	-0.212524	0.247628	-0.830945	0.638408	1.28701		1.64581	1.31907	1.17176	-0.150165	0.379425
	0.227009	0.316825	-0.370656	0.656305	0.887916		2.05923	1.6225	0.309616	0.849393	0.565846
	0.296194	0.479195	-0.623161	1.5422	0.569803		1.66087	2.11717	0.262184	2.01889	0.582156
	0.398613	0.0491981	-0.37111	1.53915	0.332614		1.87509	1.88547	-0.463074	1.65445	0.734921
	0.567872	0.286859	-0.333829	1.02018	0.436671		1.9735	2.0496	-0.143475	0.993824	0.541829
	0.167652	0.607701	-0.246796	0.624622	0.0209023		1.97217	1.91499	-0.859247	1.39924	0.663333
	-0.252138	1.18186	-1.12283	0.452293	0.121637		2.69215	2.18393	-1.15763	2.03686	0.323386
	0.0851989	1.23587	-1.05357	0.0781179	0.385611		2.61349	1.92092	-0.444228	2.13713	0.310862
	0.332613	0.959265	-1.1916	0.388218	-0.0367291		2.9247	1.43784	-0.515122	2.01232	0.0929452
	0.3548	0.959558	-1.22365	-0.457043	-0.540075		2.83247	1.6776	-0.0652066	2.20391	0.288189
	0.0941349	0.617162	-1.43709	-0.677775	-0.732205		2.89469	1.64413	-0.358603	1.70368	0.448983
	-0.108452	0.657257	-0.967071	-0.479895	-1.22456		2.63138	1.78255	0.110389	2.46004	0.566381
	-0.700407	0.437247	-1.13502	-0.558289	-1.24226		2.4458	1.95289	0.718894	2.07608	0.431799
	-0.72278	0.197008	-1.29486	-1.72866	-0.970513		2.27152	1.66686	0.429096	2.19196	1.90143
	-1.45004	0.637014	-1.29423	-2.17066	-1.58529		1.92298	1.79854	1.24848	2.99472	1.44322
	-1.41968	0.431507	-1.42147	-1.48427	-1.887		1.35099	1.70007	1.06638	3.46313	0.973426
	-1.78084	0.285029	-1.13652	-0.984657	-1.59486		1.34311	2.02914	0.65399	3.08179	0.460973
	-1.68401	-0.249012	-0.817956	-0.519917	-1.44114		0.892264	1.99829	-0.569673	3.24075	0.578549
	-1.57382	-0.660325	-0.879717	0.0782511	-1.49221		0.45557	2.0699	-1.16511	3.61012	0.833873
	-1.87864	-0.642831	-1.08158	-0.217534	-1.41502		0.250721	2.17787	0.280324	2.76952	1.71613
	-1.40348	-0.448572	-0.612776	-0.0104968	-1.15492		0.323605	1.83764	0.384688	2.86262	1.2671
	-1.19037	-0.454307	-0.677323	0.343591	-0.606188		0.0766206	1.88032	1.27527	3.72868	1.08315
	-1.08918	-0.244342	-0.881907	0.215807	-0.421612		0.610718	1.85473	0.698731	3.33568	0.846184
	-1.06314	-0.274105	-1.11651	-0.716503	-0.316653		0.680292	1.32207	0.201502	3.01204	1.37703
	-0.739699	-0.766158	-0.95544	-0.272646	-0.229068		0.826208	1.56527	1.07555	2.95391	0.79806
	-0.512537	-0.445011	-1.04509	-0.767241	-0.0901078		0.67888	1.45181	1.20065	2.02829	0.550602
	-0.66386	-0.295313	-1.12919	-0.644664	-0.310232		1.16618	1.4731	1.51735	1.83906	0.878631
	-0.594081	-0.781218	-1.63918	-0.964609	-0.761872		1.33163	1.26647	1.75884	2.00147	0.181054
	-0.577015	-0.391586	-1.59435	-0.795221	-0.273222		1.17013	1.11962	3.27257	1.60839	0.0304945
	-0.786145	0.198905	-1.70704	-1.12036	-0.555166		1.41264	1.31805	2.98309	1.86911	0.458539
	-0.786683	0.105002	-1.70182	-1.17743	-0.526795		1.18826	1.66916	1.875	2.36557	0.0978758
	-0.854671	-0.304917	-1.74079	-1.27591	-1.5827		0.784012	1.79098	1.28343	2.68877	0.709669
	-0.437159	-0.123551	-1.60401	-1.88279	-1.94889		0.419923	1.78994	0.692581	1.92794	0.596093
	-0.735921	-0.2402	-1.66403	-1.77544	-2.36804		0.447762	1.73682	0.0600151	2.54415	0.762828
	-0.689049	-0.304331	-1.52063	-1.37347	-2.0445		0.0987717	1.68712	0.636439	2.14029	0.962865
	-0.622994	0.0719375	-1.48161	-1.53357	-1.75143		0.46275	1.57236	0.512816	1.59685	1.42533
	-0.741314	-0.101291	-1.54598	-1.53928	-1.32028		0.465016	1.72671	0.0280893	1.88274	1.61176
	-0.296018	-0.665908	-1.5737	-2.01171	-0.987636		0.38977	1.82616	0.436658	2.57265	1.80086
	-0.306232	-0.333414	-1.14423	-1.84801	-0.348178		-0.0663138	1.74565	0.18209	2.40782	1.96108
	-0.324274	-0.878149	-0.941848	-2.17512	-1.11464		-0.126774	1.7938	-1.08677	1.83086	1.61099
	-0.464034	-1.74027	-0.955075	-2.33765	-1.00258		-0.243683	1.64282	-0.511041	1.27646	2.26943
	-0.460592	-1.62698	-0.460281	-2.72275	-0.48452		0.223002	1.30297	-0.425001	1.92169	2.39008
	-0.781312	-1.09246	-0.582227	-2.43168	-0.0838833		0.392103	1.5829	0.0573668	2.24462	1.75969
	-1.451	-0.740918	-0.478525	-2.30779	-0.0122348		1.0718	1.21184	0.0925408	2.71545	2.40668
	-1.04112	-0.633284	-0.597144	-1.90439	0.817814		0.716669	1.33534	0.753184	1.37597	2.03684
	-1.2222	-0.904624	-0.341319	-1.41133	0.198111		0.845268	1.53229	0.482293	1.76107	1.34334
	-1.50229	-1.13145	-0.30892	-0.555487	-0.60357		0.777693	1.37486	0.581488	1.57378	0.956003
	-1.19744	-1.39247	-0.519335	-0.304152	-0.50169		0.561514	1.06363	1.22962	1.63264	1.29743
	-1.13762	-1.31856	-0.407917	0.177908	-0.021366		0.218707	1.00283	0.0921835	1.2162	1.48717
	-0.902338	-1.68922	-0.61239	0.151413	-0.589895		0.623539	1.25095	-0.338446	1.63152	2.43216
	-0.921317	-1.5701	-0.683366	1.00925	-0.0967623		-0.0734919	1.21775	1.04432	1.81563	2.57253
	-0.680262	-1.09518	-0.372066	0.666978	0.700071		-0.273733	1.03372	0.419146	1.77962	2.7709
	-0.692248	-1.16129	-0.659855	1.152	0.234123		-0.814993	1.22033	-0.232591	1.6418	2.35897
	-0.379693	-1.77073	-1.10455	0.828305	0.0413712		-0.686127	0.782864	-0.231715	1.1013	2.57495
	-0.295688	-2.41771	-1.29017	0.685537	-0.0991411		-0.78529	0.887908	-0.530887	1.60452	1.57218
	-0.258053	-2.79612	-1.40071	0.468942	-0.257955		-1.12054	0.767707	-0.398033	1.54931	1.58191
	-0.0274625	-2.53137	-1.36091	0.171773	0.413286		-0.973284	1.00359	-0.723218	1.66045	1.63368
	0.129757	-2.54286	-1.26522	-0.181305	0.547459		-0.851922	1.05101	0.0464804	1.52098	1.82506
	-0.295529	-2.48014	-1.05932	0.136702	0.396172		-0.440532	1.19845	-0.856444	1.92482	1.59178
	-0.841243	-2.31329	-1.20281	0.404859	0.110551		-0.287552	1.11463	-0.378914	1.37443	1.60249
	-0.728693	-1.89555	-1.2069	0.794133	0.342856		-0.692963	0.630304	0.448505	1.39107	1.19662
	-0.744315	-1.6906	-0.795027	0.552729	-0.0572512		-0.146734	0.715848	-0.138363	1.97416	1.14761
	-0.442687	-1.95376	-0.984596	0.241149	-0.814701		-0.124075	0.795268	0.49444	2.67302	0.248113
	0.486357	-1.98623	-0.921065	0.485684	-0.99064		0.0942747	0.941983	1.64056	2.14405	0.319734
	0.581774	-1.67638	-0.529715	0.338004	-0.677113		0.11839	1.09382	1.21885	2.08384	0.212738
	0.448291	-1.65419	-0.512707	0.6335	-0.713809		0.00559238	1.51798	2.06726	1.39339	0.527789
	0.0464685	-1.51872	-0.333105	0.286741	-0.931085		0.471232	1.05889	2.25293	1.78399	0.906534
	-0.105392	-1.55203	-0.381223	0.169416	-1.10611		0.829654	0.758179	2.53344	2.04386	1.49056
	-0.328179	-1.20091	-0.643085	1.28401	-0.839233		0.422853	0.736195	1.18381	2.07032	1.27938
	0.204131	-0.723676	-0.729474	0.465279	-1.00844		0.74102	0.494732	1.02145	1.7751	0.762629
	0.369136	-0.352075	-0.234198	0.261033	-1.05565		0.616784	0.843976	1.92638	2.31352	0.12043
	0.414767	-0.238746	-0.591313	-1.08149	-1.20917		1.08128	0.826618	2.08549	1.72402	0.293169
	0.923914	-0.180138	-0.70341	-0.612176	-1.58084		1.50206	0.763326	2.13585	1.33061	0.147626
	1.09247	0.132339	-0.61578	-0.319936	-1.7199		1.881	0.740003	2.22769	0.631988	-0.357509
	0.968139	0.19981	-0.676203	-0.676405	-1.33436		2.03817	0.470275	1.25571	0.439895	-0.546664
	1.06036	0.346691	-0.619587	-0.561317	-1.26924		2.08942	0.373157	1.68032	0.0785939	-0.517002
	1.17842	0.847859	-0.521162	-0.241484	-0.245953		1.98693	0.142572	1.34598	0.782496	-0.448547
	1.97963	0.913085	-0.5458	-0.0111816	-0.0641272		2.25738	0.57047	1.19674	1.00079	-1.19591
	2.01093	1.38956	-0.370097	0.395351	-0.235108		2.01746	0.65661	0.559216	0.436064	-1.85904
	2.2118	1.1125	-0.398249	-0.95163	-0.469534		2.0256	0.631559	0.917945	1.21079	-1.59634
	1.83635	1.01865	-0.267669	0.355944	-0.59225		1.81219	1.0533	1.47148	1.05065	-1.56632
	1.52233	1.05163	-0.0724235	0.131486	-0.512791		1.84855	0.83737	0.991013	1.5736	-1.17976
	1.06795	0.89851	0.373995	0.950784	-0.642459		1.56288	1.23079	0.278853	1.34353	-1.99616
	0.797695	0.663756	0.322997	0.0322139	0.0535587		1.31356	1.26014	-0.519926	1.66472	-1.3164
	-0.364207	0.486325	0.313698	0.984889	0.131203		1.20525	1.34459	-1.53518	1.89842	-0.942848
	-1.21254	0.228511	0.302656	1.05835	-0.391759		1.0556	1.39548	-1.55556	1.84677	-0.448804
	-1.27353	0.129711	-0.0920543	1.95082	0.107468		0.950576	1.64273	-2.0696	2.26971	-0.510801
	-1.31948	-0.245982	-0.247861	0.899806	-0.348011		1.04106	1.64822	-1.7668	2.01023	-0.593462
	-2.19367	-0.227212	-0.091977	-0.122278	-0.555229		0.561058	1.81877	-2.39578	1.8198	-0.129291
	-1.5673	-0.441385	-0.347571	-0.312417	-0.274928		-0.0771755	1.59025	-1.67011	2.23438	-0.311048
	-1.50349	-0.268883	-0.264744	0.012384	-0.0083368		0.092924	1.44569	-1.43697	2.65819	-0.274933
	-1.26718	0.0289714	-0.297963	-0.884521	-0.236145		-0.164819	1.0933	-1.62894	2.77536	-0.160524
	-1.34685	-0.353089	-0.573432	-1.77823	-0.25797		-0.0807618	0.701414	-2.5239	1.76074	-0.382132
	-1.44439	-0.404937	-0.830226	-1.64454	0.0790017		0.0868168	0.647831	-3.13115	2.85255	0.157723
	-0.928478	-0.38046	-0.911234	-1.63801	-0.204995		0.0065835	0.494305	-2.2467	2.43288	-0.595378
	-0.480855	-0.648796	-0.746648	-2.8516	-0.17139		0.10212	0.585137	-2.02007	1.64299	-0.449084
	0.256934	-0.325705	-0.962989	-3.11258	0.199705		-0.242081	0.696938	-1.22194	2.16822	-0.882441
	-0.295016	-0.811025	-0.508436	-4.25203	0.014542		-0.114713	0.53249	-1.03704	2.27043	-0.53487
	-0.252068	-0.647325	-0.288979	-3.83048	-0.301991		0.0102705	0.47757	-2.04555	1.6068	-0.0719403
	-0.200694	-0.754067	-0.203307	-3.00976	-0.62938		0.236401	0.272969	-2.60086	0.67691	-0.158051
	-0.886106	-1.2237	-0.301541	-2.96103	-0.280233		0.847486	0.429508	-3.13172	1.13091	0.601252
	-1.275	-0.985778	-0.129657	-2.57	-0.0588757		0.503796	0.524451	-3.9101	-0.0200882	-0.0701195
	-1.44702	-1.58633	-0.157661	-2.52924	0.00448267		1.10836	0.784252	-3.80366	0.525369	-0.0218753
	-0.682665	-1.14581	-0.359001	-1.84139	0.427289		1.53784	0.885356	-2.90298	1.07601	-0.249474
	-0.461952	-1.15656	-0.0401641	-1.48084	0.386542		1.9841	0.715954	-2.65824	-0.229133	0.258271
	-1.05361	-1.26347	-0.170011	-1.0047	0.500473		1.94253	0.518755	-2.58086	-0.489205	0.434801
	-1.1682	-1.00836	-0.659999	0.557152	0.604664		1.77192	-0.0531105	-2.08686	-0.0348294	0.525088
	-1.73549	-0.949932	-0.685584	0.706423	0.829989		2.10818	-0.255655	-1.83969	-0.695928	0.714173
	-1.419	-0.643475	-0.683567	1.72022	0.263071		2.08626	-0.361125	-1.74987	-0.727884	0.542178
	-1.48624	-0.910891	-0.475259	2.45195	0.390649		1.85737	-0.432163	-1.5121	-0.496363	0.339994
	-1.47505	-0.720629	-0.833241	3.01044	0.716699		2.22784	-0.558751	-0.646841	0.626651	0.30937
	-1.39946	-0.278611	-0.722482	3.36603	0.176915		2.12926	-0.482531	-0.168458	0.332595	-0.520922
	-1.19227	-0.787866	-1.21816	2.36363	0.385591		1.91685	-0.399888	0.421778	0.791616	-0.656073
	-0.989136	-0.39209	-1.37393	2.89763	0.432275		1.19732	-0.343844	0.254783	0.0780935	-0.842769
	-1.42625	-0.592124	-1.32886	2.94991	0.0614699		0.912922	-0.157892	-0.710341	-0.0315583	-1.01886
	-1.55049	-0.912448	-1.47681	2.1759	0.171538		0.666843	0.0559325	0.340279	0.241075	-1.28246
	-1.28113	-0.894509	-1.47608	2.90748	0.238539		0.969645	0.358213	0.570002	0.253744	-1.17993
	-0.872732	-0.589561	-1.31633	1.9015	-0.242119		1.0355	0.643903	0.867663	-0.141361	-0.874111
	-0.219909	-0.909423	-1.14138	1.92349	-0.373009		0.784182	0.63777	0.196125	1.06351	-1.055
	-0.799818	-1.25137	-1.07586	1.03277	-0.491063		0.64173	0.638398	1.20454	0.24615	-1.12876
	-0.640729	-1.13942	-1.3765	0.564393	-0.617874		0.668711	0.403434	1.20563	0.81975	-0.479967
	-0.467224	-1.51451	-1.01473	0.0180581	-0.462726		0.390049	0.604912	1.58407	0.371744	-0.896715
	-0.336687	-2.1704	-0.868963	-0.488666	-0.54793		0.753118	0.672872	2.6698	0.776521	-0.465046
	-0.117927	-2.08586	-0.3316	0.0216877	-1.10602		0.724288	0.472597	2.37597	0.650227	0.00058444
	0.125263	-2.17262	-0.119224	-0.276025	-0.954492		1.41563	0.635115	3.32678	0.328082	-0.15729
	0.396326	-2.35754	0.0965528	-0.19975	-0.998549		1.38257	0.607601	3.1182	0.436566	-0.0173331
	0.606614	-2.03629	0.314475	0.0605541	-0.620009		0.973965	0.464636	2.35221	0.0613309	0.004714
	0.547573	-1.93206	0.528919	-0.771483	-0.95972		0.558087	0.423241	1.74086	0.663801	0.434412
	0.499809	-1.91631	0.461362	-0.555812	-0.425893		0.519384	0.241762	0.90844	0.937228	0.0459728
	0.0153698	-1.71129	0.480777	0.295439	-0.275841		0.661318	0.552752	1.43567	0.773385	0.147212
	1.07987	-1.01203	0.492747	1.26423	0.728212		0.438373	0.634149	1.10852	1.37687	0.377409
	1.31232	-0.659548	0.664634	1.4304	0.700808		0.492053	0.871052	1.60297	0.657389	-0.148271
	1.30796	-0.369551	0.380104	1.39135	0.693372		0.0472629	0.979833	1.51089	0.787321	0.671412
	1.74221	0.535778	0.209138	1.08328	1.03345		-0.597014	0.739244	0.823839	0.375594	0.474978
	1.61791	0.689029	0.089828	0.588545	0.891314		-0.156682	0.838453	0.473134	0.461328	0.026406
	1.45213	0.205339	0.0773666	1.11179	0.780965		-0.832889	0.728342	-0.117712	0.659975	0.969193
	0.898309	0.470079	0.0184333	1.70105	0.643793		-0.952307	0.620903	0.55723	-0.010594	1.17652
	0.892966	0.686779	0.137068	2.30339	0.139438		-0.956853	0.655526	1.61451	0.648835	0.814417
	0.84243	0.75647	-0.0147071	1.69068	0.850179		-0.491732	0.479673	1.55492	0.972367	0.675962
	0.90866	0.4275	0.341201	1.17198	0.960407		-0.438451	0.530056	2.64342	1.13964	0.59151
	0.535829	0.586629	-0.0779584	0.951381	0.799747		-0.907592	0.25216	2.70033	0.327203	0.697058
	-0.199846	0.161314	-0.294544	0.739485	-0.0636644		-0.423719	0.232532	2.25001	1.29351	0.431256
	0.0349864	-0.0636815	-0.200312	0.800019	-0.334404		-0.380746	0.287141	2.33042	2.10929	0.199271
	-0.165303	-0.108495	0.0595952	1.45436	-0.492715		0.219408	0.0377062	1.80435	2.2662	-0.639665
	-0.360942	-0.511749	-0.472571	2.13921	-0.252934		0.518077	0.285662	2.26105	1.8645	0.0832414
	-0.596471	-0.695137	-0.396552	3.10603	0.00963629		0.779958	0.223704	3.47895	1.17219	-0.0066074
	-1.28071	-0.543097	-0.398701	2.50129	0.162546		1.25772	0.186253	2.833	1.50643	-0.57293
	-1.16841	-0.451131	-0.479688	1.93884	0.746432		1.3314	0.212677	2.30786	2.18937	-0.805914
	-0.766294	-0.885983	-0.921424	1.41293	1.15316		1.18308	0.0615378	0.964648	1.66623	-0.524581
	-0.663078	-1.01639	-0.85529	1.8515	1.1304		0.676598	0.51312	1.38627	0.913575	-0.642604
	-0.73245	-0.655386	-0.676783	2.33811	1.17988		0.433056	0.766076	0.778197	1.05117	-0.795352
	-0.197796	-0.707393	-0.0235194	1.57677	1.07834		1.0657	0.957899	0.10356	1.38841	-0.386702
	0.00979516	-0.68384	0.0802465	1.26913	1.34676		0.39878	0.991903	0.578241	0.740496	0.352081
	-0.591577	-0.651062	-0.224167	2.05573	1.4526		0.353282	0.976201	0.237614	-0.0252129	0.342599
	-0.50903	-0.507329	-0.110512	0.752604	1.4102		-0.0065715	0.922929	1.03681	-0.042392	1.00016
	-0.641255	-0.0713282	0.342931	0.625722	0.72674		0.136945	0.967888	0.0774815	-0.244216	0.311991
	-0.753002	-0.011891	0.0438385	0.0528921	0.649728		0.0867238	1.21252	-1.274	0.490752	1.07792
	-0.0371598	0.260629	0.363096	0.0975498	1.08303		-0.0281845	1.16113	-1.3588	0.455779	1.12661
	0.0754601	0.173142	0.305534	-0.582107	0.668257		0.150552	1.15874	-1.27351	0.307057	1.23676
	-0.644105	0.379197	0.202417	0.060437	0.39012		0.197803	1.61773	-0.350607	0.398757	1.07086
	-0.513722	0.619003	0.135212	0.11482	-0.396074		0.275558	1.29113	-0.397115	0.124038	0.846965
	-0.730467	0.46127	-0.275192	-0.696309	-0.734557		0.360881	1.38392	-0.853194	-0.379965	1.28882
	-0.788781	0.268896	-0.391553	-0.327914	-0.223015		-0.537424	1.19657	-0.594865	-0.268867	0.792872
	-0.599989	0.331711	-0.569625	-0.646594	-0.637795		0.165384	1.25926	-1.2451	-0.281721	0.438117
	-0.0846015	0.72696	-0.664343	-1.71065	-0.841511		0.0723647	1.28006	-1.5254	-0.501032	0.485583
	0.588759	0.736512	-1.07437	-1.45495	-0.729931		0.234495	1.58816	-2.02147	-0.141462	-0.152519
	0.926827	0.534397	-0.968029	-1.36149	0.358775		-0.0185763	1.27985	-2.13097	0.251443	-0.642237
	1.50405	0.763029	-0.665848	-1.41315	0.0555399		-0.19172	1.05873	-1.43389	0.797608	-0.923052
	1.55647	0.804662	-1.20021	-1.56897	-0.592572		-0.218593	0.690275	-0.650567	0.542863	-1.3068
	1.29406	0.673286	-0.989309	-0.929104	-0.778041		-0.264638	0.269159	-0.318414	0.436902	-0.712373
	1.42891	0.653165	-1.14762	-1.66552	-0.578502		-0.0957231	-0.0040832	-0.257345	0.716554	-0.86682
	1.59017	0.327168	-0.991917	-2.20588	-0.112844		0.53728	0.0250364	-0.869123	0.997461	-0.715318
	1.40222	0.220891	-0.986577	-0.756545	0.0926978		0.198383	-0.166215	-0.786318	2.52796	-1.07442
	1.10432	0.512846	-1.45988	-0.691495	-0.171719		0.737806	-0.11439	-0.862893	2.28449	-1.45052
	1.23237	0.717315	-1.34565	-0.679141	0.132328		0.424843	-0.348004	-1.42614	2.52832	-2.20219
	1.06359	0.222623	-1.19699	-0.715436	0.438968		0.056729	-0.693223	-0.412013	2.31698	-2.0425
	0.925858	0.0587385	-0.875235	0.338353	0.77024		-0.25967	-0.903991	-0.688691	2.20111	-1.65913
	0.574929	-0.282781	-1.00411	-0.145081	0.0856947		-0.470959	-0.827069	-0.896155	2.20468	-0.294597
	0.324757	-0.0686362	-1.05188	0.551891	0.944246		-0.700155	-0.624763	-0.898066	2.04165	-0.168744
	-0.257952	0.019195	-0.565395	0.92582	1.86889		-0.842339	-0.397736	-0.759212	2.29489	-0.153995
	-0.16045	-0.0685795	-0.839592	1.38344	2.22468		-1.00602	0.0538801	-1.31163	1.64846	-0.303707
	0.29537	0.354708	-0.944838	1.06581	1.77246		-0.370743	0.252947	-1.60722	1.54117	-0.240495
	-0.201806	0.535803	-0.985156	1.38848	2.14639		-0.42689	0.436752	-1.18827	1.62154	-0.526014
	0.2082	0.764827	-0.8035	0.531767	1.88187		-0.145233	0.264427	-0.947579	0.567264	-0.0586235
	0.182063	0.476331	-0.254616	1.26641	1.81326		0.174504	0.25363	-1.24358	0.375632	0.474756
	-0.239369	0.372198	-0.329804	1.51549	2.02119		0.676543	0.393242	-0.84265	-0.201517	1.21675
	-0.411639	-0.0551841	-0.181645	1.08594	2.40099		1.29009	0.730551	-2.05326	0.187434	0.949009
	-0.750193	0.0151896	-0.64195	0.692611	2.07002		1.51761	0.848715	-1.9411	-0.345368	0.752268
	-0.918258	0.414357	-0.804157	0.349113	2.35667		1.426	0.746239	-1.35504	0.232044	0.185861
	-1.35459	-0.310585	-0.527284	-0.384813	1.90712		1.56177	0.679755	-1.45168	-0.136121	0.0187443
	-0.82499	-0.598693	-0.650894	0.0653557	1.49776		1.66994	0.754275	-1.32145	-0.253814	0.313242
	-0.821667	-0.594547	-0.516777	0.0513642	1.05892		1.90354	0.855896	-1.42925	0.78545	0.384204
	-0.873518	-0.759142	-0.063902	0.230183	1.45834		1.1223	0.768598	-1.14204	1.32437	0.886178
	-1.04177	-0.39924	-0.117127	-0.140382	0.963054		0.462135	0.511462	-0.310263	1.03824	1.05401
	-1.6028	-0.409048	-0.0304578	0.254525	1.11666		0.810544	0.382989	0.691683	0.669103	0.407859
	-1.27319	-0.3518	-0.253427	-0.993764	1.39816		0.575429	0.289758	0.610315	1.62827	0.171025
	-1.2148	-0.524188	-0.161895	-0.334216	1.18392		-0.0037785	0.400592	0.0288526	1.6974	0.168337
	-1.13416	-0.2028	-0.288428	0.360092	0.915894		-0.243944	0.675883	0.0493111	1.77858	-0.0382869
	-0.722252	-0.248977	0.45835	0.828342	0.995657		-0.578691	0.425632	0.584881	2.36306	-0.550745
	-0.659575	-0.270435	0.705443	1.02919	0.684466		-0.136836	0.482153	0.897864	1.32646	-0.0440038
	-0.279341	0.454466	0.4022	0.757491	0.226147		-0.002585	0.242308	1.71312	0.793566	0.341143
	-0.430204	1.03125	0.470782	1.00191	-0.326329		0.193107	-0.149466	1.25751	0.373087	0.258222
	-0.388339	1.52543	0.637434	0.593631	0.0716742		-0.533189	-0.256169	1.62574	0.21996	0.36896
	-0.462832	1.40134	0.848346	0.71566	-0.417866		-0.106907	-0.390694	1.56561	-0.836611	-0.381803
	-0.258178	1.31573	0.941402	0.560528	-0.531226		-0.0718199	-0.117472	1.43627	-0.814338	-0.613689
	0.38691	1.00423	0.696596	0.53845	-0.473425		-0.635226	0.396968	1.03705	-0.463088	-0.157623
	0.179143	0.837053	1.26068	0.429173	-0.513875		-0.605439	0.549373	1.27535	-0.885512	-0.463232
	0.154228	1.21656	1.39568	-0.281791	-0.333242		-0.574596	0.429275	2.49552	-0.652797	-1.14852
	-0.128692	1.5119	0.999652	-0.694441	-0.179094		-0.338759	0.0731907	3.70792	-0.860265	-1.55133
	-0.229454	1.5251	0.642219	-1.00851	-0.517078		0.139901	0.250112	3.64606	-1.48228	-0.745641
	-0.204711	1.14479	0.471341	-0.589107	-0.501699		-0.26607	0.418379	3.38306	-1.00451	-1.00942
	0.126726	1.40495	0.265139	-0.401836	-0.358296		0.17739	0.679393	2.76771	0.350052	-0.963101
	0.0428574	0.755777	0.469856	-1.20105	0.0171988		0.0127223	1.1601	2.67673	0.994909	-0.492785
	0.0391081	0.218762	0.800952	-0.214595	0.434975		0.127452	1.2661	3.24133	0.758844	-1.19513
	-0.0400568	0.47452	0.770987	-0.0249257	0.898058		-0.182163	1.3422	2.45173	1.48132	-1.17612
	-0.558266	0.549811	0.353668	0.486302	1.32928		0.139639	1.02252	1.99211	1.69913	-1.06407
	-1.26048	0.548235	0.237021	0.67219	1.23614		0.673472	0.92318	1.81964	1.29844	-1.63623
	-1.33606	0.78833	-0.33811	1.66095	0.900393		0.413917	1.08714	1.89202	0.43151	-1.33923
	-1.36941	0.554694	-0.33902	1.74603	0.951963		0.564581	1.16867	2.04825	0.849392	-0.399773
	-1.22052	0.693741	0.0995324	2.36841	0.953978		0.250463	0.958617	1.47852	1.12302	0.194363
	-1.5698	0.63233	-0.0423325	1.66507	0.927084		0.131214	1.11465	1.42334	1.0118	0.133263
	-1.54013	0.7823	-0.0542931	1.49683	0.9143		0.600971	0.997053	1.39244	0.894565	-0.0590873
	-1.71684	0.474223	0.452026	1.90111	1.13406		-0.024229	0.72184	1.10069	0.384539	-0.380898
	-1.47304	0.596181	0.0752255	1.73327	0.818589		-0.0306954	0.437151	0.27405	0.504038	-0.996691
	-0.990246	0.759367	-0.271601	0.744242	0.198403		-0.0720948	0.378581	0.635631	1.18754	-0.498468
	-1.41879	0.820136	-0.314253	1.38976	0.473321		0.850787	0.392758	0.559204	0.954372	-0.859914
	-1.07418	-0.0108932	-0.182602	2.08203	-0.0223783		1.12211	0.747206	0.296012	1.39405	-1.07992
	-0.831732	0.0607454	0.289911	1.14899	0.344841		0.969907	0.575548	-0.193237	1.99542	-0.646687
	-0.348266	0.141613	0.545693	0.72232	0.132189		0.997221	0.42876	-0.362447	2.4109	-0.442686
	-0.337378	0.328346	0.39126	0.626363	0.0116392		1.144	0.582097	-1.25286	1.65123	-0.745277
	0.124986	-0.276052	0.255192	0.748529	0.434916		1.57985	0.851421	-1.22581	2.14518	-0.590409
	0.431977	0.0420114	0.445228	1.48758	0.95976		1.84431	0.661321	-1.74591	1.87379	-0.919503
	0.950816	0.166309	0.270485	1.21581	1.41915		1.91374	0.79631	-2.15373	1.4157	-1.36794
	1.17853	0.419751	-0.0005321	0.502053	1.40771		1.74006	0.905572	-1.34844	1.12138	-1.39682
	1.55209	0.592636	0.0572387	0.857136	1.35047		2.09444	1.1525	-0.0767175	0.117518	-1.59217
	1.05152	0.475878	-0.203356	1.19111	1.0482		2.30904	1.27227	-1.27504	-0.686213	-1.93346
	1.99367	0.0913076	-0.127234	0.465785	0.766464		1.85418	1.31667	-0.87861	-0.066803	-1.23729
	2.10898	0.804814	-0.0553285	0.172407	1.12246		1.43039	1.20174	-0.993902	-0.507407	-0.94379
	2.59591	0.963702	-0.350989	0.611578	0.616787		1.51852	1.49068	-1.21174	-1.06948	-1.40439
	2.65242	1.14984	-0.427413	0.488592	0.860203		2.28802	1.46658	-1.36679	-1.0765	-1.52016
	3.02009	0.797664	0.390742	1.22579	0.170232		2.17376	1.32921	0.0492413	-0.788643	-1.37977
	3.04681	1.54078	0.646879	0.600342	-0.389546		2.40027	1.06536	0.617412	-1.20111	-1.35571
	3.14346	1.38003	0.404763	0.30119	-0.798016		2.07595	0.931901	1.36994	-0.861282	-0.985263
	2.53743	1.3781	0.977606	0.471572	-1.25551		1.67126	0.576598	0.934459	0.526428	-0.401853
	2.38106	0.753207	0.921078	1.2909	-1.17045		2.46326	0.766032	0.148335	1.11344	-0.385076
	2.24965	0.497774	0.8	1.58836	-1.39014		1.96767	0.549418	-0.347045	1.04793	-0.309691
	2.14508	0.573032	0.959042	1.2613	-1.25731		1.88934	0.444456	0.375275	1.0497	-0.0944732
	1.83391	0.53354	0.844831	0.728809	-1.36886		1.56783	0.317245	0.0429705	0.517739	0.250811
	1.88782	0.984196	0.596619	0.0909864	-1.56065		1.3112	0.147896	0.262126	0.446179	0.47579
	1.53414	0.702157	0.556636	0.59837	-1.23299		1.1411	0.0405694	1.2928	0.495534	1.30241
	1.44426	0.303336	0.420669	1.23513	-1.66896		0.634088	-0.0915635	2.58738	0.706166	1.36125
	1.65583	0.439134	-0.253334	0.744194	-1.02748		0.503836	0.0547042	1.42715	1.06386	0.859198
	1.73055	0.220166	-0.326453	0.747777	-0.865477		-0.399727	0.39136	1.40486	1.59021	0.540079
	1.65172	0.396185	-0.416026	0.394371	-0.997561		-0.175562	0.684681	0.810497	2.43464	0.616189
	2.38026	0.123373	-1.03116	1.29284	-1.16333		0.314473	0.976464	1.85936	1.52758	0.273628
	2.29272	0.463791	-1.3909	1.77306	-1.35331		-0.508093	1.05911	1.83534	0.376358	0.873649
	2.09629	0.206707	-1.28333	0.667416	-0.667738		-0.285057	1.3879	2.34209	1.03331	1.08672
	2.05407	0.298087	-1.51148	0.790025	-0.126421		0.267363	1.35936	2.2945	1.52223	1.46527
	2.03702	0.198954	-1.47664	1.08688	-0.204121		0.206223	1.54337	2.7993	1.16634	1.05909
	1.97758	-0.735273	-1.07848	2.62442	0.102225		0.99869	1.65534	3.24497	1.47297	1.51577
	2.06045	-0.733287	-0.893732	2.46406	-0.230146		0.765536	1.50786	3.07711	1.13731	1.02321
	1.99769	-0.408664	-0.666361	2.7753	0.0649184		0.880718	1.63846	2.79758	1.08542	0.833992
	1.76912	-0.256841	-0.598248	2.19575	0.377513		1.45607	1.43008	2.6431	2.03903	1.08465
	1.489	-0.555468	-0.681333	2.63834	0.284871		1.41262	1.41463	1.72184	1.2422	1.27187
	1.42795	-1.10779	-0.266473	3.23922	0.452861		1.09418	1.5205	1.87272	1.10406	0.45189
	1.20293	-1.20108	0.0256064	2.52213	0.91282		0.8625	1.44827	1.42455	1.45152	0.943068
	1.16138	-1.10123	0.411281	1.69625	0.783976		1.10532	1.32514	1.66366	2.09265	0.451529
	1.49096	-0.866135	0.426057	1.76345	1.20196		1.12143	1.09912	0.526374	2.12357	0.470391
	1.86689	-1.04664	0.695114	1.59935	0.305464		0.933896	1.1329	0.657697	2.03232	0.0284127
	1.52075	-0.589342	0.691911	2.16274	0.265384		1.42939	0.86202	0.806401	1.98427	0.213784
	1.64877	-0.927594	0.830723	0.826136	0.257427		0.818536	0.901189	0.842626	1.99572	-0.302238
	1.36515	-1.15329	0.605684	0.402887	0.892669		1.09092	0.818627	0.318979	2.94345	-0.340704
	0.970314	-1.45108	0.54384	-0.223894	1.33524		0.778367	0.818797	-0.291845	3.75375	-0.285693
	1.07689	-1.1481	0.316847	-0.586153	1.10549		0.529614	0.813283	-0.253406	2.92941	-0.118282
	1.08102	-0.782412	0.271496	-0.656835	0.900018		0.738392	0.687216	0.198804	2.52419	0.20105
	0.977392	-0.309327	0.243309	-1.69489	0.645611		0.544677	0.469334	-0.449021	1.65021	0.91392
	0.578703	-0.0534483	0.385905	-0.639472	0.844421		0.663341	0.927726	-1.09666	1.33721	0.437087
	1.21888	-0.430519	0.204875	-0.962026	1.44766		1.0056	0.688307	-1.01042	1.66072	0.525704
	1.32246	-0.369551	-0.0272184	-0.0886032	0.856787		0.821588	0.668745	-1.2025	1.49621	0.846247
	1.54416	-0.352125	-0.339637	1.18441	1.76851		1.15421	0.72139	-1.55643	2.25032	0.406386
	1.83841	-0.886767	-0.179081	0.479247	2.12052		0.960043	0.773692	-1.15335	2.28508	-0.0182571
	1.98632	-0.112714	-0.0997464	1.42121	1.93538		1.38378	0.851526	-2.24251	1.81955	-0.240652
	2.33548	0.357871	-0.118871	1.90691	2.11836		1.29699	1.07053	-2.65108	2.05773	-0.27066
	3.09183	0.364871	-0.274382	1.46929	2.12267		1.64037	0.896251	-2.68286	1.15876	-0.170081
	2.79915	-0.128935	-0.10556	2.27459	2.78507		1.80578	0.972748	-3.08951	1.18477	-0.450444
	2.6436	-0.478547	-0.151295	1.89782	2.99818		2.19532	1.08545	-3.67859	1.6713	-0.857058
	2.32713	-0.51156	-0.406354	2.91173	3.73427		2.51539	0.986979	-2.84618	1.74665	-1.22094
	2.7243	-0.32135	-0.343875	1.67794	3.23722		2.41257	0.546928	-1.95253	1.222	-0.943588
	2.53228	-0.364906	-0.407452	1.91958	2.65366		2.11805	0.824798	-3.10459	0.186259	-0.952298
	1.94123	-0.432466	0.0167134	1.69075	3.02386		2.58591	1.02783	-2.99401	0.545404	-1.62003
	2.10494	-0.419719	0.56507	0.494813	2.63901		2.37102	1.05518	-2.74587	0.0887008	-1.21584
	2.14092	-0.13977	0.354895	1.01973	2.78685		2.29113	0.845503	-3.33879	-0.239189	-0.697325
	2.11621	-0.123332	-0.0116773	0.292971	3.20413		1.86784	0.523328	-2.13872	0.204895	-0.533217
	1.99586	-0.237083	0.205216	-0.154113	2.49692		1.98941	0.417596	-0.883916	-1.11469	-0.693603
	1.54011	-0.488713	0.612979	0.396682	2.32945		2.5743	0.599052	-0.215959	-0.859264	-1.1869
	1.60365	-0.644714	0.671271	0.0330439	1.63238		2.2163	0.635674	-0.0249794	-1.48577	-1.28429
	1.29429	-0.576857	1.14757	0.837118	2.11382		1.76597	0.591133	0.293325	-0.923087	-1.56374
	1.66062	-0.587851	1.46486	0.319929	1.59036		2.03922	0.653708	0.0842592	-0.692626	-1.03254
	1.60051	-0.84991	1.10081	0.538234	1.35667		2.29076	0.674832	-0.590762	0.653861	-1.20232
	1.1042	-1.00109	1.24852	-0.182103	1.98401		2.39855	0.631498	0.785639	0.404025	-1.26912
	1.1443	-0.825977	1.0611	-0.0437626	1.61236		2.1884	0.728894	1.77863	0.316913	-0.470063
	0.663507	-0.459967	0.889481	0.693493	1.68308		2.22832	0.4474	1.4591	-0.331881	-0.260732
	0.549223	-0.505446	0.825557	0.846148	1.68518		2.22316	0.75398	1.63975	0.722869	-0.251869
	0.281795	-1.03174	1.11529	0.157442	0.820714		2.42488	1.09904	0.587964	0.984105	-0.199039
	0.563169	-1.24734	0.781274	0.586799	1.18528		2.43024	1.19085	-0.0163927	2.25715	0.00952678
	-0.109388	-0.689647	0.305639	0.106363	1.27797		1.72448	1.03368	0.034077	1.16796	0.183741
	0.14431	-0.519166	-0.115976	0.20956	1.25058		2.00066	1.07561	1.47525	1.57277	0.0318918
	0.15965	-0.597762	-0.309551	-0.178649	1.04922		1.86058	1.03574	1.3348	0.454449	0.863314
	-0.330336	-0.445706	-0.241525	0.356222	1.48638		1.58512	0.968492	1.25651	1.54648	-0.0214184
	-1.01789	-0.0819717	0.1735	0.208755	1.17393		1.50386	0.866884	1.85614	1.28454	0.446599
	-1.2473	0.239127	0.275357	0.697764	0.863109		1.98042	0.927461	0.810351	1.96973	0.614687
	-1.22695	0.399947	0.112018	0.866915	0.922341		2.08716	0.542586	0.857675	2.14226	0.991587
	-0.900931	-0.153498	-0.0377913	1.34928	0.90379		2.07512	1.11917	0.824056	2.06692	0.519503
	-0.52074	-0.301329	-0.0503385	0.705084	0.478076		1.87239	0.987354	0.515547	1.18965	0.520949
	-0.764213	-0.248225	-0.0826588	1.73938	0.726943		1.74324	1.05253	0.825109	0.638029	0.286156
	-0.921063	0.177306	0.240921	0.802357	0.660684		1.7679	0.9962	1.47408	-0.897169	0.730233
	-0.0921404	-0.142443	0.442484	1.14209	0.246082		2.23558	1.11349	1.05217	-0.174952	0.876563
	-0.812357	0.152347	0.849303	1.77449	0.362797		1.67616	0.860752	-0.132541	-0.160099	1.53095
	-0.697146	0.15523	0.875309	2.07415	0.0257677		2.08198	0.657643	-0.170439	0.482333	1.39449
	-0.190211	0.0441244	0.618377	2.53405	-0.329113		2.45186	0.686859	0.249933	-0.980811	1.67688
	0.226778	-0.15886	0.847991	3.20206	0.244455		2.06612	0.67578	0.442728	-1.09122	0.706539
	0.556811	-0.149381	0.627422	3.08478	0.0198819		1.91572	0.446158	1.17548	-1.10892	0.507736
	0.881753	-0.453845	0.660008	2.29891	0.562131		1.68215	0.295363	1.69317	-1.16168	-0.606137
	0.755846	-0.420274	0.816306	0.680008	0.0562088		2.1182	-0.367979	1.489	-0.65682	-0.0434632
	-0.0262451	0.100897	0.708013	0.640704	0.269215		2.21268	-0.258517	2.19412	-0.129757	-0.131236
	0.777218	0.41654	0.924846	0.0343024	0.590165		2.2276	-0.64208	2.61194	0.329135	-0.557528
	0.604427	0.653644	0.856686	-0.19539	0.497583		1.99407	-0.637833	1.96811	1.10007	-1.07087
	0.186134	0.805397	0.480606	-1.07277	0.60895		1.77322	-0.606545	1.80577	1.22169	-1.06632
	0.495172	0.282122	0.537138	-1.42921	0.506458		1.99775	-0.680658	2.27233	0.924416	-1.33388
	0.602863	0.650511	0.292731	-1.31603	0.332879		2.16694	-0.481952	2.40656	1.04731	-1.86586
	0.306951	0.52505	0.277026	-1.90468	0.636858		1.68735	-0.632673	2.25589	1.23833	-1.51912
	0.16881	0.758262	-0.106198	-2.11175	0.788047		1.98181	-0.349237	2.24511	0.596912	-1.0264
	0.227649	1.02622	0.0679819	-1.70652	1.38554		1.65409	-0.126811	1.90635	0.666182	-1.33759
	-0.0109645	1.37784	0.369832	-1.45514	0.439327		1.55209	0.00366663	0.532093	-0.163358	-0.958632
	0.0529147	1.66823	0.423027	-0.451963	0.644117		1.38329	0.448045	0.406214	-0.764751	-1.47806
	0.364046	1.40192	0.68838	-0.622956	0.655461		1.85236	0.41789	-0.0798666	-1.1481	-2.02068
	0.243277	1.26036	0.134477	-0.0532897	0.37964		2.08322	0.476431	-0.253408	-1.59764	-1.86252
	0.589807	1.10841	0.0781824	0.115185	0.350807		1.94168	0.584673	0.331703	-1.69634	-1.61623
	0.776455	1.24377	0.115584	1.06226	0.0701634		1.69932	0.472347	0.152044	-1.94965	-1.83291
	0.897958	1.81596	-0.218352	0.713917	-0.168058		1.36037	0.571685	0.511347	-1.92381	-2.30636
	0.880595	1.34414	-0.255011	-0.502525	0.373877		1.27825	0.309605	0.0595122	-2.23848	-1.88353
	1.27148	1.78251	0.0907889	-0.869542	-0.0844055		1.69573	0.289834	0.259019	-2.48193	-1.27593
	1.41965	1.82985	0.000323	-1.27704	-0.184498		1.63361	0.0819933	-0.109447	-2.38383	-1.63298
	1.49764	1.28951	-0.150975	-1.91621	-0.705549		1.77668	-0.101865	0.39565	-2.79528	-1.15443
	1.16844	1.10234	-0.391499	-1.76116	-0.109426		1.80848	0.122323	1.47893	-1.37474	-0.54419
	1.00393	1.01812	-0.645081	-1.79805	0.114887		1.53956	-0.0808064	2.56025	-1.3318	-0.42838
	0.934221	0.972655	-0.553469	-1.84543	0.488075		1.54116	-0.0241481	3.30264	-0.19975	0.238517
	0.481366	0.958949	-0.693983	-2.11595	0.838368		1.78594	-0.0413218	3.87399	-0.444267	0.415527
	0.297912	0.946879	-0.572557	-1.41988	0.689882		2.20511	-0.252159	2.5519	-0.377567	0.604495
	-0.0233276	0.72406	-0.292655	-0.912853	0.970577		2.04646	-0.187558	2.24189	-0.442874	0.439977
	-0.0426488	0.239484	-0.252318	-0.41351	1.00872		2.22068	0.219443	2.03838	-0.449426	0.199654
	-0.0348189	0.564373	-0.274182	-0.820612	0.634882		2.68168	0.437932	2.63397	-0.191734	0.434826
	-0.464988	-0.351803	-0.432707	-0.313025	0.839678		2.35931	0.971466	2.50985	0.487693	-0.65833
	-1.08447	-0.944345	0.0746055	0.0851455	0.877444		2.16895	0.935509	2.85272	0.437672	-0.227398
	-1.439	-1.25063	0.0716534	0.996028	0.99927		1.49128	1.03386	2.81042	0.74304	-0.573892
	-1.08604	-1.16334	-0.0837736	1.19132	1.33003		2.15601	0.926778	2.63605	-0.789313	-1.19034
	-1.36365	-0.708866	-0.136245	1.17704	1.47433		2.29624	0.736528	2.92097	-1.11136	-1.04578
	-1.67145	-0.478673	-0.0774416	1.38358	0.584804		1.77053	0.714672	1.81277	-2.09367	-1.34435
	-1.14833	-0.494002	0.567625	1.37611	0.19298		0.926024	0.808402	0.993502	-1.61977	-1.19898
	-1.32044	-0.782074	0.853345	1.49488	0.324668		0.770629	0.578486	2.16537	-1.97488	-1.33797
	-1.11552	-0.432407	1.09606	0.712044	0.0185829		0.978459	0.745395	3.21845	-1.36042	-1.06146
	-0.522801	-0.0490563	1.09967	0.530066	0.342461		1.25709	0.194461	2.92435	-2.42619	-0.532083
	-0.490947	-0.0944854	1.48026	2.36744	0.53363		1.01733	0.194815	2.76646	-2.89739	-1.4654
	-0.320426	0.0959399	1.36482	1.57052	0.114088		0.876179	-0.133561	2.47427	-2.85001	-1.37239
	0.076553	0.406194	1.2716	1.23351	0.138708		1.79905	-0.11637	2.07968	-2.51226	-1.75442
	0.338432	0.831504	1.68566	0.50455	0.260239		2.38284	-0.0359268	2.13509	-2.20895	-1.58789
	0.173752	0.788423	2.06296	0.442538	-0.3327		1.21004	-0.0888181	1.97235	-1.18878	-1.26137
	-0.388497	0.104265	2.06331	-0.141507	-0.508085		0.592907	0.0459297	1.07467	-0.855986	-1.34533
	0.0349747	-0.360224	1.96283	-0.653249	-0.531219		0.797856	-0.0387354	1.04045	-1.58882	-1.26958
	-0.602943	-0.271982	1.57481	-0.79766	-0.541339		0.995532	0.058333	1.70705	-1.94132	-1.5462
	-0.620182	-0.134192	0.817281	-0.725813	-0.657173		1.07063	0.398606	1.19433	-1.45202	-2.02753
	-0.644332	-0.654909	0.709249	-0.814789	-0.634745		1.04944	0.176554	0.568061	-2.443	-2.00729
	-1.18047	-1.35399	0.837263	-0.198311	-0.753546		0.974453	0.282308	1.27828	-0.934442	-2.50972
	-0.935321	-1.44203	0.56911	-1.51689	-1.01365		0.502137	0.303263	1.76346	-0.216276	-2.67915
	-0.746885	-0.752951	0.335102	-1.12455	-0.845154		1.07736	0.203459	1.63747	-1.15467	-2.86232
	-0.830102	-1.09573	0.123369	-0.749246	-0.884039		0.168912	0.461076	1.49088	-1.68449	-2.37214
	-0.845526	-1.29356	0.0553838	0.145277	-0.891049		-0.0841737	0.439466	1.46182	-2.19819	-2.69987
	-0.850732	-1.65322	-0.045627	-0.328324	-1.27335		0.649838	0.635449	1.43348	-2.74022	-2.73734
	-0.0666095	-1.33885	0.0239755	-0.439321	-1.38508		0.476378	0.69602	2.11493	-2.0539	-2.88414
	-0.268076	-1.42229	-0.0624464	-0.150057	-1.25518		0.163607	1.04896	2.35252	-1.43201	-2.70669
	0.253134	-1.27936	-0.0400807	-0.154929	-0.594052		0.547394	1.15052	2.87705	-1.06119	-2.78436
	0.0702612	-1.11183	0.254369	-0.503394	-0.389548		0.506797	0.990297	3.00311	-1.85843	-2.50012
	0.10963	-0.892768	0.0176671	-0.0307621	0.100543		0.524865	0.976989	3.81427	-1.61828	-2.90219
	0.0288796	-0.613047	0.459621	-0.453218	-0.0956557		0.387331	0.923247	4.01879	-1.72186	-2.11848
	-0.0437289	-0.548359	0.414248	0.290558	-0.254623		0.519355	0.838287	3.62535	-1.94144	-1.17285
	0.0643788	-1.07005	0.544323	0.512689	0.0692922		0.0229356	0.987619	3.92429	-1.64348	-0.918424
	0.0210336	-0.720174	0.0498886	0.204688	-0.249986		0.125593	0.821522	4.22453	-2.14595	-1.4021
	-0.288462	-0.634647	-0.0218731	0.170911	-0.56499		0.310126	0.759969	4.34112	-1.31818	-1.01188
	-0.0294988	-0.371285	-0.250962	0.459045	-0.74835		-0.133902	0.61309	4.17976	-1.58005	-1.43833
	-0.470796	-0.640014	-0.352894	1.0493	-0.515613		0.74151	0.495566	3.47033	-2.22278	-1.33663
	-0.276613	-0.515632	-0.480928	1.36224	-0.185846		0.850915	0.191493	3.40855	-2.17448	-1.6074
	-0.74864	-0.672126	-0.607502	2.11023	-0.619951		0.780371	-0.229298	1.65294	-2.4369	-1.5475
	-0.396983	-0.446097	-0.530667	2.18691	-0.0257611		0.753475	0.0284194	1.7039	-1.51179	-1.18918
	-0.643796	-0.386661	-0.379244	1.67999	-0.386154		0.208025	0.15291	0.151946	-1.08278	-1.02394
	-0.551657	-0.0449861	-1.08263	1.34227	-0.105594		0.361494	0.135435	-1.06924	-1.41226	-1.31177
	-0.934567	0.0133322	-1.20175	1.27276	0.398946		0.817532	0.330681	-0.910441	-1.53398	-1.53808
	-1.31988	0.118359	-0.695914	2.02553	0.0766132		0.604073	0.0861344	-0.96731	-0.990715	-1.7228
	-1.29053	0.150534	-0.391668	1.10507	0.379807		0.604608	0.134068	-0.77143	-0.185754	-1.36038
	-0.989568	0.464652	-0.662425	0.263727	0.841746		0.715996	0.290293	-1.30414	-0.138572	-1.1107
	-1.66669	0.683883	-0.788632	0.854075	1.40975		0.907786	0.701809	-1.6051	0.944191	-0.977836
	-1.49631	1.00085	-0.787965	1.09454	1.04091		0.0210482	0.811747	-1.42232	0.401676	-1.09185
	-1.05712	0.809121	-0.825982	0.944328	1.00331		0.706667	0.384942	-1.55729	0.412367	-1.55351
	-1.12328	0.734201	-0.956847	0.48109	0.787006		1.16995	0.660695	0.214804	1.2395	-1.56631
	-1.28999	0.784573	-1.04834	0.369	-0.275855		1.09855	0.172257	-0.327534	0.412907	-1.93492
	-0.908549	0.475144	-0.886238	0.734673	0.110599		1.84541	0.334785	0.862744	0.624923	-2.31832
	-1.15116	0.103661	-0.973175	1.40726	-0.0296789		1.78738	0.456905	1.28091	0.439145	-1.97557
	-1.05526	0.0920369	-1.07954	1.51869	-0.366265		1.62973	0.195982	1.5961	0.862948	-2.18334
	-0.513834	0.190879	-1.39125	0.580611	-0.37096		1.82793	0.270674	1.57184	-0.0549917	-1.97894
	-0.610197	-0.0518324	-1.12571	2.0339	-1.07697		2.05161	0.288915	0.93732	-0.227381	-2.20981
	-0.482262	-0.575871	-0.84067	2.07283	-1.36093		2.07438	0.193989	1.65033	0.413062	-2.55015
	-0.14726	-1.22675	-0.739987	1.92564	-1.95773		2.41727	-0.216928	2.5198	-0.202392	-2.73785
	-0.072398	-1.61512	-0.820179	1.43925	-1.27783		3.38342	-0.148898	2.73264	1.00229	-2.83879
	-0.517635	-1.02819	-0.823163	2.06572	-1.64901		2.93878	0.174402	2.65007	0.895232	-2.30316
	-0.338004	-0.771241	-0.653513	1.92043	-1.91832		2.74294	-0.149668	1.76774	0.380012	-1.69531
	-0.417075	-1.70593	-0.586702	1.88846	-1.56916		2.70364	0.165559	1.97284	1.59001	-1.39554
	-0.582877	-1.40411	-0.507836	1.508	-1.62087		2.34093	0.0227984	2.0842	1.15653	-0.70118
	-0.575663	-1.64877	-0.218301	0.588285	-1.98224		2.31271	-0.11409	2.53944	0.844624	-0.86552
	-0.620948	-1.23463	0.130811	0.792071	-1.48748		2.63275	-0.0729753	2.28505	0.487982	-0.973339
	-0.426131	-1.13166	-0.0257515	0.391605	-1.16846		2.43354	-0.069433	1.99556	1.00098	-1.12112
	-0.12025	-0.933045	-0.360675	-0.341021	-0.602009		1.87877	-0.402972	2.24467	1.06363	-1.38952
	-0.345429	-0.254906	-0.685233	0.698291	-0.538652		1.83352	-0.56628	2.62033	-1.0906	-0.679213
	-0.12632	-0.0398415	-0.709122	0.0718557	0.312168		1.95552	-0.653716	2.22705	-0.802337	-0.693841
	0.0286544	0.0733067	-0.124905	-0.0016621	0.0443451		1.3918	-0.621986	1.72148	-0.697278	-0.398874
	-0.359999	0.251132	-0.177862	-0.245113	0.238367		1.14753	-0.505788	1.71223	-0.391465	0.103463
	-0.823067	0.087235	-0.34685	0.381861	0.852797		0.821238	-0.279037	1.99545	-0.434936	-0.400115
	-0.334229	0.583238	-0.351108	0.110558	1.01544		0.649261	0.0220789	1.63575	-0.746944	-0.889519
	-0.101455	0.656126	-0.396366	0.277628	0.823726		1.22039	-0.0467671	1.09302	-0.687668	-0.337533
	0.0360803	0.766075	-0.248285	0.251086	0.60325		0.770147	0.446117	-0.120399	0.559318	-0.565949
	0.34227	0.312489	-0.429129	-0.116244	-0.0568247		0.516442	0.390034	-0.173468	0.505128	-0.0664774
	-0.453465	0.222254	-0.0746401	0.719431	0.0542758		0.675741	0.517974	0.101516	0.618109	0.364904
	-0.172122	0.16903	-0.176404	1.0624	0.208671		0.969225	0.803442	0.820316	1.0337	0.946167
	-0.156385	0.386619	0.338654	0.142783	0.36863		0.780323	0.933797	1.09082	1.34444	0.331704
	-0.213414	0.571096	0.32126	-0.0427397	0.416355		0.309052	0.98189	1.69491	1.61169	0.582538
	-0.464359	0.869661	0.270824	-0.594988	0.373048		0.461408	0.85987	1.89265	1.18411	0.559591
	-0.276757	0.583362	0.480282	-0.871678	0.459512		0.29131	0.983488	2.04513	0.747624	0.0934662
	-0.0025782	0.584903	1.09733	-1.14838	0.124824		0.191718	1.01498	1.95719	0.146676	0.558142
	-0.113322	0.674882	1.35815	-1.30065	-0.0879067		0.0873189	0.389356	2.08489	-0.0719171	1.4124
	-0.092998	0.864628	1.04553	-1.58803	0.0259052		-0.262144	0.487893	2.76487	0.62463	0.520461
	0.0231591	1.47258	0.863933	-1.39716	0.456118		0.194475	0.233022	3.75301	-0.555669	0.178195
	-0.5766	1.49495	1.35901	-1.5975	0.784561		0.0977346	0.640557	3.20023	-0.983365	0.0481466
	0.112431	1.24978	0.705345	-1.89989	0.808223		0.160412	0.715715	3.12906	-1.61505	0.115171
	-0.202789	1.31719	0.941445	-2.36025	0.489734		0.617626	0.691663	3.57628	-2.12375	0.0057325
	0.333986	1.08548	0.538067	-2.1112	0.212299		1.04128	0.79423	2.23669	-1.3767	-0.26555
	0.143386	1.33887	1.29576	-1.71049	-0.434433		1.17355	0.846653	0.882563	-2.32344	0.339783
	0.471235	1.33033	0.80009	-1.46339	-0.399683		1.3501	0.93498	0.776292	-2.69993	0.253847
	0.590388	1.38713	0.416801	-1.1738	-0.375833		1.61991	0.696313	1.96967	-1.80643	0.632063
	0.607559	1.19624	-0.392839	-1.44764	-0.481236		1.77853	0.798011	1.96332	-1.42506	0.460929
	0.228248	1.3808	-0.0800679	-1.29746	-0.607945		2.10263	1.08692	3.53518	-1.02353	0.134857
	0.407662	0.89606	0.159434	-1.38425	-0.844646		2.3508	1.15546	2.5286	-1.87606	0.611337
	0.0338369	0.763452	0.466132	-1.75318	-1.18621		2.56301	1.03104	2.398	-1.91883	0.965259
	0.497682	0.826665	-0.0560445	-2.11225	-1.26557		2.37931	0.986723	3.08182	-1.60458	0.400348
	-0.372047	1.04405	0.0993151	-1.66736	-1.74471		2.10149	0.897517	3.02377	-1.12814	0.5219
	-0.522896	1.19779	0.179925	-1.47695	-1.82704		1.82388	0.895301	1.96946	-0.847269	0.086814
	-1.57065	1.05868	0.416514	-1.65864	-1.98923		1.77258	0.639951	2.32223	-0.689717	0.888411
	-1.30418	0.639747	-0.183413	-1.65671	-1.64072		1.27808	0.544583	3.39867	-0.0083226	0.196927
	-1.8216	0.267646	0.0615729	-1.50124	-2.30629		1.25763	0.535395	3.28988	-0.38854	0.641995
	-2.14207	0.250368	0.34373	-1.64724	-2.44768		1.4055	0.409288	1.98873	-1.12113	-0.0753449
	-2.14712	0.467569	0.97296	-1.92087	-2.43723		1.14024	0.292252	1.32037	-0.961408	-0.0614581
	-2.04057	0.265576	0.733482	-1.36629	-2.18344		1.28221	0.285419	0.159914	-1.5115	-0.202375
	-2.53626	0.576249	1.09136	-0.607098	-1.85899		0.948116	0.164547	0.516007	-1.57998	-0.550783
	-2.10232	0.304257	0.183413	0.0640615	-1.84701		0.429837	0.512188	0.641132	-1.50154	-0.453759
	-2.23889	0.291351	0.384259	0.386663	-1.81189		0.111987	0.156194	-0.0972446	-1.87582	0.892571
	-1.59973	0.106765	0.273106	0.128548	-1.75749		0.444366	0.00555957	-0.18358	-1.91308	1.4145
	-1.54497	-0.192861	0.156984	-0.120131	-2.25996		0.921365	-0.2942	-0.0997686	-2.13126	2.80239
	-1.5309	0.0461525	0.0121896	0.950599	-1.96151		0.670011	-0.373141	0.0842422	-3.05365	1.76218
	-1.82468	0.296213	0.0463269	0.647894	-2.59649		1.15026	-0.446609	-0.267112	-3.58532	1.97321
	-1.67615	0.731958	-0.318403	0.748975	-2.25576		1.19865	-0.603842	0.510449	-2.50721	1.7271
	-1.23633	0.385501	-0.0885322	0.76869	-2.17621		0.722233	-0.420272	0.232239	-2.19917	1.79775
	-0.911826	0.162027	-0.0948244	0.933632	-2.01374		0.703827	-0.51337	0.103007	-1.87916	2.12533
	-0.753387	0.0146754	-0.754409	0.534433	-2.67859		0.649809	-0.698231	-0.0884967	-0.699862	2.14692
	-0.831381	-0.141655	-1.368	-0.143897	-3.36813		0.804323	-0.69851	0.424739	-0.481865	2.14712
	-1.14504	0.218592	-0.506254	-0.080443	-3.44112		1.31648	-1.10248	-0.0743611	-0.266195	2.28304
	-1.25208	0.348488	-0.434246	-0.599202	-3.40595		1.56801	-1.09046	0.327648	0.175411	1.46967
	-1.59837	0.550859	-0.458397	-0.673195	-3.36773		1.4201	-0.814997	0.43548	0.354503	1.52093
	-1.10234	0.519655	-0.425228	0.0388878	-2.97999		1.04395	-0.406149	1.1481	0.274545	0.629065
	-0.6646	0.231824	-0.706229	-1.24186	-3.04959		0.657221	-0.333398	0.862213	0.492119	1.08215
	-0.364829	0.38445	-1.05627	-0.566562	-2.37099		0.335979	-0.273564	1.07833	1.06533	1.29852
	-0.0072552	-0.174251	-1.16938	-0.424541	-2.13217		0.371288	-0.50499	0.0478363	-0.0360162	1.20022
	-0.184158	0.21583	-1.6401	0.0261221	-2.01027		0.935044	-0.415856	0.446878	-0.198578	1.49091
	-0.178883	0.170336	-1.91382	0.134064	-1.84		1.32637	-0.393089	1.21119	-0.309242	1.65674
	-0.0447943	0.349852	-1.18495	0.629248	-1.37514		1.09288	-0.247379	1.44774	-0.996837	1.21082
	0.533523	0.726081	-1.1061	0.614843	-1.21992		0.952234	-0.472488	0.977263	-1.62825	1.13656
	0.363609	0.399734	-1.44056	0.65745	-0.611926		0.496867	-0.276799	1.60396	-1.34889	1.36945
	0.872427	0.192262	-1.85938	0.763378	-0.713059		0.483659	-0.251166	0.952649	-1.25459	1.75733
	1.00098	0.332007	-1.33922	0.861494	-0.419957		0.635433	-0.549964	1.28924	-1.74529	0.764934
	1.16219	0.528476	-1.53882	0.184884	0.239981		0.46427	-0.61258	0.494716	-1.82596	0.814301
	1.47526	0.768675	-1.52353	0.609185	-0.0800006		1.17314	-0.335862	0.10073	-1.74778	1.03333
	1.62033	0.37716	-0.853257	0.815284	-0.116864		1.31034	-0.164785	-0.101953	-2.17558	0.742121
	1.83382	1.13097	-0.513075	0.181216	0.078309		1.06555	0.0186765	0.150557	-1.27162	0.796591
	1.9013	0.873239	0.171333	-0.0071506	-0.445763		0.815005	-0.0304623	0.380545	-1.31072	1.22849
	1.76997	0.986502	0.348211	0.0147857	-0.915876		0.573611	0.166957	-0.296737	-1.9285	0.470131
	1.35222	0.980989	-0.0095809	-1.37972	-1.2905		0.300496	0.489137	-1.19395	-3.28861	1.01789
	1.80975	0.699298	-0.0517397	-0.830004	-0.575858		-0.100256	0.81297	-0.633567	-2.70295	1.15306
	2.32188	0.693519	0.473146	-1.15099	-0.745419		0.500938	0.916942	-1.4494	-2.90515	1.18897
	2.01613	1.03902	0.939732	-0.212324	-0.943604		0.872126	0.882324	-1.2366	-3.15078	0.274206
	1.9579	0.576274	0.692801	-0.842128	-1.25408		0.584992	0.954605	-1.97964	-2.28599	0.800244
	2.01892	0.343715	1.32868	-0.819176	-1.59878		0.614577	0.858935	-2.30626	-2.17383	0.675315
	2.09224	-0.0158255	1.78055	-1.11353	-1.42041		-0.376723	0.541001	-1.98325	-1.61511	0.306573
	1.56613	0.273295	1.33333	-1.75107	-1.71902		-0.557548	0.244238	-1.96923	-1.79508	0.826032
	1.28069	0.0909475	1.60774	-1.11453	-1.95243		-0.460386	0.463095	-1.95178	-2.39238	0.530975
	1.37499	0.0375406	1.20836	-1.4199	-1.61118		-0.912607	0.398502	-2.53984	-2.20464	0.3372
	1.33386	0.25538	1.12403	-1.76522	-1.12078		-0.978855	0.283794	-2.16904	-1.31635	0.615451
	2.10459	0.410484	1.17465	-1.14299	-0.668513		-0.740656	0.168852	-1.17764	-1.01182	0.220024
	1.59598	0.625096	1.23237	-0.472344	-1.22198		-0.29058	0.212877	-2.37552	-1.22985	0.879004
	1.62035	0.800665	0.892841	-0.0743007	-0.792591		-0.443115	0.278616	-2.77573	-1.32541	0.595278
	1.32039	0.795521	0.653853	-0.751987	-0.421007		-0.773021	0.451646	-2.38491	-1.14503	1.34388
	1.21753	1.2314	0.496108	-0.63832	-0.0111254		-0.32192	0.621042	-2.08879	-1.02627	1.23834
	0.919565	1.43259	0.0606329	-0.385182	-0.424096		-0.185747	0.902628	-2.1349	-0.253252	0.912614
	0.507886	1.32477	-0.218262	-0.222827	-0.241446		0.494372	0.996947	-1.12476	-0.207064	1.922
	0.589587	1.25688	0.11415	-0.90109	0.0204037		0.766739	1.25579	-1.84996	-0.15936	1.19948
	0.600999	1.04098	0.33034	-1.22217	0.294052		0.301755	1.106	-1.65623	-0.0252432	1.93268
	0.390732	1.29851	0.685637	-0.551125	-0.0661452		0.608959	1.16973	-1.97391	-0.821654	2.45725
	1.02721	1.30162	0.582846	-0.22591	-0.41021		0.715091	1.33918	-1.78886	-1.2799	2.45976
	0.125267	0.952014	0.701898	-0.685258	-0.509876		0.736468	1.31216	-2.19858	-0.481963	3.42808
	0.314409	0.957816	0.823152	-1.6814	-0.757866		0.899095	1.27549	-1.41092	0.65705	3.16628
	-0.0379772	1.15975	1.05517	-2.32249	-0.6818		0.599201	1.13661	-0.652483	1.09764	3.47007
	0.433589	0.841745	1.13074	-2.71896	-0.701434		0.459125	1.19331	-0.847775	1.29923	3.1384
	0.565619	0.621574	1.56556	-2.11905	-0.805963		0.00291083	1.14643	-0.387793	1.46094	3.11713
	0.477702	0.690264	1.72612	-2.24139	-0.462359		0.146422	0.894445	0.465183	0.714999	4.02195
	1.00024	1.02313	1.94306	-1.89474	-0.628908		-0.0659427	0.96257	-0.838801	0.577702	2.87201
	1.19761	0.852681	1.7636	-1.26814	-0.521067		-0.32374	0.996585	0.124407	1.35463	3.64122
	1.25373	1.0373	1.29719	-1.17454	-0.732792		-0.0704353	0.998188	0.221569	2.142	3.23713
	1.46165	0.849326	1.03204	-1.84116	-0.54265		-0.326682	0.90845	1.19596	2.54728	2.69021
	0.913172	0.746668	1.37539	-1.84503	0.215966		-0.586985	0.993477	1.0506	2.45133	2.58536
	0.955051	0.571921	1.3181	-0.873008	0.146639		-0.22806	0.944681	1.09669	2.44002	1.72118
	0.204633	0.292146	1.55891	-1.08996	1.03748		-0.509003	0.746785	0.767144	1.70937	2.50255
	0.594592	-0.0502714	1.39267	-0.665225	0.577201		-0.254875	0.687593	0.402899	2.2102	2.42729
	0.621774	0.10518	1.35393	-0.525024	1.36928		-0.36064	0.654899	0.904554	2.35168	2.52525
	0.817632	0.128544	1.19828	-0.652934	0.828447		-0.370103	0.494694	0.142061	1.75875	2.0561
	0.764882	0.016208	1.3349	-0.789803	0.828528		-0.804544	0.438948	-0.318454	1.39569	1.24876
	0.240592	0.136541	1.02956	-0.541056	0.916443		-0.996884	0.357916	0.418829	1.3501	1.7716
	0.54203	0.0825895	1.06308	-1.16702	0.70995		-0.7362	0.288841	0.213633	1.10242	1.94478
	0.748224	-0.035115	1.66804	-1.89023	0.837201		-0.807024	0.396802	-0.0651865	0.273313	1.52868
	0.813632	0.140617	1.27459	-2.18049	0.996995		-0.60969	0.888558	-0.513662	0.626433	1.71684
	0.766797	0.271458	0.975555	-2.27857	1.13113		-0.449791	0.634675	-0.781289	0.57738	1.89669
	1.23247	0.59421	1.05153	-2.77782	1.17706		-0.810403	0.747964	-0.0876971	-0.12362	2.45328
	1.93081	0.738628	0.61713	-1.66577	0.729086		-1.05347	0.780647	0.00270134	0.524229	1.65117
	1.8907	0.728781	0.945496	-2.00944	0.325194		-1.60047	0.961506	0.885344	-0.124843	0.957556
	1.98741	0.55714	1.08666	-1.22771	-0.579087		-1.40414	0.90242	0.874871	-0.201254	1.64642
	1.5892	0.72533	0.95808	-0.899394	0.159444		-1.44959	1.04271	1.01484	-0.724793	2.24607
	1.64944	0.912784	1.06699	-0.978911	-0.331591		-1.53005	1.20408	1.06983	-0.638183	2.0891
	1.93963	0.697082	1.11747	-1.50301	-0.135255		-1.46408	1.23103	1.08373	-0.650792	2.27715
	1.68762	0.864024	1.34911	-0.905675	-0.0588377		-1.4329	1.10692	0.913833	-1.23687	1.3966
	1.2651	0.768645	1.04182	-0.645959	-0.203124		-1.44985	1.02863	1.1995	-1.35893	2.2078
	1.14834	0.773295	1.31043	0.623319	-0.203257		-1.833	0.63323	2.15165	-1.31691	1.54509
	1.25603	0.76664	1.29521	1.38568	-0.928921		-1.89573	0.658075	2.19524	-1.07391	1.89937
	1.32134	0.691819	1.27576	1.80906	-0.694463		-1.93691	0.233221	1.67588	-0.317524	1.58521
	1.26012	0.40813	1.59254	0.943023	-0.226083		-1.87893	0.31241	1.62514	-1.20019	1.64931
	0.857914	0.432274	1.02561	1.21055	0.362946		-1.26065	0.14772	0.608678	-0.181137	2.19673
	0.582361	0.540338	0.932329	0.560852	0.911874		-1.15329	0.37502	-0.124462	0.127166	1.80823
	0.517283	0.296857	0.745778	-0.0229912	0.518516		-0.538546	0.474929	0.612407	0.809134	1.81555
	0.384997	0.0958297	0.690556	0.671002	0.525922		-0.417987	0.68478	1.4508	1.07076	2.0502
	0.0842121	0.209066	0.775947	1.57013	0.564547		-0.389908	0.937835	1.50392	0.784209	1.85207
	-0.3965	0.157723	0.60429	1.37775	0.746694		-0.314347	1.28328	1.05948	1.6057	2.78231
	-0.339444	0.318616	0.124183	1.46454	0.808558		-0.14021	1.56442	1.24129	1.61237	2.23578
	-0.211207	0.0504886	-0.162632	0.170102	0.39977		0.459287	1.65522	0.20027	1.6104	3.42208
	-0.544083	-0.0670657	-0.346669	-0.181241	0.132379		0.541642	1.57701	0.121611	2.05285	3.03816
	-0.981505	-0.0399694	-0.479988	-0.689829	-0.0620553		0.593795	2.14543	0.246765	1.5941	3.56263
	-1.54842	0.0607022	-0.669354	-0.628127	-0.604669		0.757633	2.286	0.898724	2.44471	3.82029
	-1.12428	-0.13548	-0.495647	-1.05687	-0.80543		0.511735	2.42163	1.68418	1.61063	3.47517
	-1.15237	-0.582313	-0.67827	-0.171187	-1.03893		-0.0547219	2.2621	2.58392	1.26661	3.33545
	-0.828107	-0.481982	-0.284048	-0.365112	-1.14381		-0.33372	2.19479	1.60933	1.35803	3.23777
	-0.670596	-0.265052	-0.370551	-1.13186	-0.489767		-0.296979	1.93727	1.43644	1.3032	3.56849
	-1.0716	-0.46816	-0.0840964	-2.2562	-0.908058		-0.0828954	1.87052	1.15837	1.22288	3.35718
	-0.747556	-0.0689514	-0.0560124	-1.66535	-0.757498		-0.105763	1.51189	1.75623	0.0683538	2.86596
	-1.01191	-0.341942	0.370324	-1.39455	-0.951876		-0.0417215	1.57564	1.17034	0.289461	2.95368
	-1.08291	-0.0129601	0.708323	-1.53248	-0.418196		-0.0934862	1.5719	1.84731	0.09566	2.08436
	-0.795078	0.0455965	0.65358	-2.20414	-0.308955		0.322583	1.71873	2.40276	0.199481	2.51393
	-0.470517	-0.166785	0.773736	-2.00059	-0.109067		0.468964	1.65545	2.20023	1.31389	1.95472
	-0.651071	0.116141	0.649086	-1.78307	0.224103		0.436195	1.55392	1.96838	1.11891	1.45812
	-0.995416	0.10945	0.538677	-1.49614	0.601653		0.68079	1.41544	1.85851	1.16096	2.09675
	-1.23684	0.605215	0.807153	-2.03756	0.472034		1.1344	1.71954	1.49132	1.10545	2.17989
	-1.20506	0.845768	0.605329	-1.36943	0.828886		0.958758	1.6357	1.84556	1.27213	1.59563
	-1.54138	0.670318	0.872973	-1.35059	1.00309		0.898626	1.48612	0.993935	1.54181	1.16999
	-1.42047	1.21693	0.651932	-1.06199	1.34597		1.0267	1.62071	1.15829	2.54479	1.72453
	-1.54953	0.516948	0.56429	-1.63229	1.14835		1.01454	1.9898	0.995663	3.32028	2.15486
	-1.59186	0.524665	0.485207	-1.17562	1.16178		0.810325	1.76984	-0.0502506	3.80039	2.44386
	-2.0513	0.32165	0.613603	-1.33129	1.2994		0.992308	1.86173	0.55301	3.81423	3.0916
	-1.9373	0.240495	0.982452	-0.556686	1.60827		0.904905	1.78888	-0.0469479	3.65496	2.98185
	-2.31594	0.615185	0.948513	-0.749504	1.75759		0.771197	1.67326	0.0412395	2.67386	3.24361
	-2.07884	0.451788	1.09396	-0.0911316	1.69478		0.737375	1.81818	-0.0733497	1.96431	4.07422
	-2.12343	0.624123	1.28214	0.0524676	1.52336		1.19519	2.06935	0.570792	1.37301	3.58986
	-1.54974	0.698956	1.10272	0.077715	1.68393		1.46166	2.03443	0.396314	0.960111	3.97832
	-1.51671	0.668924	1.00283	-0.710092	1.30544		2.29211	2.162	1.03464	0.782654	5.63696
	-1.21778	0.711166	0.67256	-0.473526	1.23217		2.15014	2.39983	0.791035	0.811212	5.87025
	-1.35295	0.385819	0.73595	-0.327376	0.964846		1.71683	2.27916	0.277863	0.478452	5.73737
	-1.06928	0.938673	0.953074	0.485566	0.41916		0.707375	2.13699	0.103511	0.93982	5.44993
	-0.444503	1.14928	0.99986	-0.308336	0.589284		0.439958	2.14317	1.738	0.612798	5.52924
	-0.308911	1.07331	0.780725	1.19681	0.578765		-0.0483381	2.14584	0.522475	1.50128	5.22988
	-0.77588	0.925403	1.06561	0.397769	0.666639		-0.226031	2.4051	1.46331	0.980112	4.85675
	-0.418213	0.780681	0.649286	1.22633	0.875883		0.287418	2.3498	1.39229	1.34729	4.99851
	-0.266263	0.863975	0.328956	1.15679	1.01		0.539934	2.17355	0.978127	1.74257	4.20298
	0.169296	0.805676	0.414374	0.9773	1.2259		-0.40088	2.0523	0.976668	2.64067	4.72357
	0.0488392	0.62443	0.318534	-0.0478246	0.604524		-0.0717037	1.74308	1.66676	2.40571	4.6339
	-0.391653	0.594706	0.205024	-0.37668	1.25438		-1.0707	1.58479	1.06091	1.75416	3.2325
	-0.749663	0.72641	-0.0719569	-1.06319	0.981032		-1.13143	1.39193	0.889389	1.14149	3.85871
	-0.567799	0.396373	-0.141519	-1.52817	1.35768		-1.17257	1.24462	1.48077	0.966039	3.58705
	-0.584522	0.0702924	0.0693239	-2.56639	1.95507		-0.149983	1.3573	1.80494	-0.0360491	3.51515
	-0.556891	0.167959	-0.498132	-1.4843	1.63501		0.640899	1.33924	1.51672	0.141127	3.0174
	-0.360511	0.439979	-0.512742	-2.75393	1.70208		1.24295	1.19841	2.01505	-0.349225	2.95146
	-0.371747	0.606212	-0.705882	-2.51671	1.62964		1.23012	0.828071	1.96767	-0.653056	3.13252
	-0.190095	0.390848	0.1272	-2.64971	1.0708		0.844266	1.11034	2.20007	-0.999145	2.64855
	-0.511526	0.658299	0.510766	-2.98956	1.21652		0.363092	0.700681	2.96058	-1.78607	3.01241
	-1.00906	1.08002	0.683342	-2.72809	1.32902		0.752535	0.730675	1.69008	-2.65525	2.31252
	-1.02676	0.970861	0.859618	-1.91953	1.42868		0.486963	1.0102	0.816885	-2.14311	2.26756
	-0.644409	0.718076	1.0972	-1.48769	0.261477		0.890445	1.1873	0.330108	-0.940648	2.68969
	-0.535943	0.707172	1.27441	-0.5896	0.54825		1.39256	1.55426	0.58522	-0.164103	2.5554
	-0.386357	1.03515	1.14775	-0.709071	0.393083		0.874765	1.64477	0.467997	-0.006637	2.87697
	-0.730935	0.991175	0.652893	-0.551608	0.659599		0.703463	1.72723	0.844795	0.0437416	2.58831
	-1.21431	0.802898	1.11782	-1.46902	0.406528		0.297249	1.90837	0.494047	0.0996246	2.63208
	-1.03346	0.726602	1.14235	-1.00887	0.685326		0.495891	1.94539	1.29194	1.26657	2.70024
	-1.2329	0.796204	0.934138	-0.920775	0.634992		1.18199	1.89198	0.564186	0.742566	3.22424
	-1.13067	0.862092	0.0867556	-0.396701	0.850055		1.55734	1.86253	0.91827	1.6957	3.50518
	-0.984835	0.57815	0.0486239	-1.08156	0.308444		1.16747	2.25108	-0.119189	2.52107	3.50357
	-0.821236	0.225807	-0.155706	-1.52891	0.0344388		1.20149	2.08484	-0.149556	2.64188	4.09636
	-0.975057	0.612523	-0.154951	-1.09889	0.126313		0.889366	2.02665	0.201987	2.46952	3.98086
	-0.639876	0.515219	-0.0531386	-0.985924	0.930729		0.821759	2.16955	0.683958	1.92774	4.56307
	-0.534108	0.761637	-0.0005212	-1.52497	0.974477		0.85464	2.05198	1.09061	1.64066	4.25217
	-0.89492	0.848174	0.382122	-1.3306	0.950437		0.852859	2.17381	0.503539	1.04224	4.04226
	-1.04095	1.0776	0.392259	-1.22392	0.398722		1.20297	2.02974	0.273748	0.871094	4.59694
	-0.284759	1.15163	0.875955	-0.632446	1.48061		1.3184	2.13279	1.16297	0.491783	4.90959
	0.0405141	1.14252	0.984534	-0.0173567	0.98112		0.963196	1.89031	-0.217527	-1.14376	4.7766
	0.447963	1.01695	1.06933	-0.223359	0.835311		0.811001	1.94692	-0.085696	-0.0250312	3.86814
	0.248332	1.06936	1.40195	-0.377366	0.706917		1.46454	1.77772	-0.624439	-0.652914	3.84116
	0.650318	1.43093	1.22163	-0.415297	0.324319		1.70235	1.88203	-0.0128576	-1.32156	3.30344
	0.339035	1.23169	1.42298	-0.408416	0.527842		1.6619	1.95531	0.179618	-1.37458	3.48276
	0.570584	1.34072	1.05547	-0.765789	0.470994		1.70051	1.67498	0.786108	-1.18201	3.37164
	0.366368	1.86632	0.7755	-0.919511	0.227656		1.71185	1.63485	1.3834	-1.85557	2.72676
	0.510776	1.37749	0.658527	-0.0753299	-0.567573		1.68694	1.54634	1.46846	-2.02114	2.627
	1.49969	1.28478	1.13689	-0.182794	-1.01748		1.44728	1.64953	1.59642	-1.59826	2.86612
	2.04897	1.78573	0.92973	0.211201	-0.954062		1.41304	1.74282	1.24338	-1.59073	2.85656
	1.9397	1.83827	0.302969	-0.118192	-1.6249		1.51669	1.40936	0.302642	-0.79265	2.62144
	1.7587	1.96203	0.390446	-1.55649	-1.53853		1.8327	1.55981	1.1446	-0.428954	2.16735
	1.70409	2.05941	0.278913	-1.10985	-1.39102		2.46305	2.13879	1.37331	-0.836491	2.13203
	1.46494	2.07754	0.0221319	-2.01992	-1.71764		1.49145	1.97531	1.14652	-1.48651	2.37628
	1.54732	1.91006	0.140465	-1.69422	-1.28999		0.785253	1.69279	0.455368	-0.421635	2.88892
	2.06509	2.39618	-0.205024	-1.62113	-1.52765		0.713543	1.73983	0.665476	-0.208568	3.40616
	2.12414	2.00584	-0.124678	-1.78416	-1.25703		0.72665	1.79749	-0.190091	-0.138844	3.32611
	1.81073	2.03058	0.148541	-1.72405	-1.18815		1.4628	1.87597	-0.520504	0.323928	3.16282
	1.72267	2.06486	0.187639	-1.57948	-0.600315		1.03155	1.83019	-0.821331	0.561705	3.12311
	1.72068	1.80233	-0.355208	-1.04139	-0.451058		1.43904	1.38969	-0.10084	1.25264	2.48004
	1.81371	1.16259	-0.337674	-1.61487	0.0953491		1.46586	1.36008	0.177326	1.19955	1.809
	1.48763	1.05337	-0.0628979	-2.17221	-0.165853		1.34786	1.38518	1.17693	1.14975	2.42768
	1.24595	0.796915	0.134115	-1.80911	-0.680685		0.948786	1.46479	1.04444	1.14119	2.6716
	1.24217	1.08545	0.414284	-1.79014	-0.529057		0.997037	1.11774	0.916941	1.42603	3.36779
	1.56446	1.22372	0.739892	-1.53327	-0.321352		0.598118	1.12785	0.833451	1.88932	3.16789
	1.28796	1.35212	1.03552	-1.67139	-0.496231		1.39719	1.45458	1.76224	1.16997	3.06646
	1.35539	1.23186	1.2974	-1.6047	-0.325604		1.38315	1.29362	2.16069	1.42581	1.82661
	1.31911	1.46388	1.20339	-1.5099	-0.683236		1.63945	1.57699	2.78614	1.50097	2.0412
	1.6102	1.37616	1.41767	-2.06545	-0.389297		1.53276	1.5118	3.26262	1.47222	2.45038
	1.71747	1.51127	1.54362	-2.36998	-0.437662		1.89164	1.77462	3.33784	1.06114	2.82975
	1.61903	1.79304	1.57839	-2.91181	-0.101935		1.98178	2.05344	3.39417	0.234509	3.16847
	1.51613	2.16726	1.97432	-2.757	-0.209824		1.80083	2.26589	3.42434	0.863538	3.41493
	1.32677	2.34734	1.86675	-2.22788	0.368595		1.62213	2.19553	3.11859	0.50845	3.44463
	1.17351	2.75845	1.7959	-1.0611	0.703903		1.6694	2.34572	3.11545	0.369424	4.1322
	1.35551	2.74669	1.55776	-0.977607	0.168624		1.6155	2.27161	3.30693	0.384479	3.76142
	1.13404	3.13282	1.60442	-0.142987	0.160754		2.3459	2.38362	4.37665	0.429086	3.92321
	1.08557	2.85351	1.4239	-0.700008	0.343559		1.94145	2.18608	3.9505	0.472105	4.03404
	0.937057	2.81952	1.44152	-0.3955	-0.113348		1.85805	2.16329	3.75421	0.897174	4.09678
	0.203504	2.82351	1.96475	0.931014	-0.258883		2.23656	1.91222	3.52953	0.481212	3.81195
	-0.258466	2.79217	2.12823	2.74425	-0.306338		1.80169	1.87429	3.12621	0.290647	3.90331
	-0.0323193	2.8016	2.25906	2.4183	-0.644706		1.8166	1.589	3.29692	0.0284209	4.15367
	-0.0170462	2.43108	2.23626	2.61198	-0.625786		1.2565	1.41216	3.04936	-0.0980348	3.89803
	0.266059	1.95075	2.31715	2.54713	-0.912616		1.401	1.12524	3.44571	-0.85597	3.84738
	0.67954	2.01501	2.3095	2.87367	-0.611986		1.65007	1.46859	3.53305	-1.87757	3.53548
	0.765596	1.91554	2.41582	2.04799	0.0634854		1.78603	1.28646	4.15598	-1.79686	3.16555
	0.834038	1.69811	2.63822	1.33047	0.570461		1.65726	1.30241	4.05048	-1.77633	3.83514
	0.992193	1.14933	2.52654	0.668775	0.988452		1.43304	1.24197	3.64482	-1.12672	3.72683
	0.902094	0.980674	2.59648	1.22381	0.915825		1.05032	1.47444	4.07277	-0.643308	3.51237
	0.592506	1.1597	2.23803	1.3025	0.847823		1.2029	1.82216	3.96338	-1.22373	3.96529
	1.60282	1.12491	1.95913	1.02775	1.16128		0.635385	1.89123	3.73372	-1.10226	3.88064
	2.09342	0.518447	1.5579	-0.248597	0.941897		0.8188	1.56071	4.85374	-0.71251	3.65258
	1.98783	0.345515	1.32538	-0.218945	1.17358		0.511603	1.88313	4.97674	0.3927	2.85915
	1.61386	0.671744	1.18142	0.295478	1.08048		1.21483	2.06907	4.58771	0.787269	2.69281
	1.23799	0.962427	0.986789	0.41608	0.890119		1.2992	2.10014	3.81748	1.972	2.61373
	0.85507	0.460656	1.19447	-0.435913	0.213806		0.866751	1.80285	4.19524	2.83741	2.47244
	0.775397	0.564838	0.704787	-0.134782	-0.257895		0.841605	2.02866	3.5397	2.31535	2.10204
	0.548834	0.2318	0.558681	0.71962	-0.322409		0.919401	2.03142	3.79959	2.89007	1.28894
	0.193182	0.377335	0.629445	0.470646	-0.630582		0.633226	2.09819	3.66731	3.1508	1.55092
	0.328531	0.175729	0.686513	0.601653	-0.921741		0.970781	1.78349	3.62051	3.19765	1.31144
	0.367776	-0.130529	0.953124	0.536516	-1.09418		0.949729	1.80212	3.8236	3.04643	1.04071
	-0.128812	-0.365364	1.01315	0.233114	-1.25401		0.7465	1.88563	3.52913	3.24589	1.178
	-0.478726	0.0730808	1.2926	-0.382648	-1.08351		0.559797	1.93829	2.53543	3.00559	1.06145
	-0.612118	0.250095	1.48898	-0.653965	-1.04763		0.41014	1.62481	1.19801	2.95413	1.55795
	-0.330178	0.295165	1.57939	-1.45603	-1.47229		-0.276524	1.52002	1.28065	2.37399	2.07632
	-0.471845	0.230249	1.41199	-1.46852	-1.69744		-0.799382	1.43235	2.09278	1.40007	2.89633
	-0.64771	0.246195	1.43977	-0.57328	-1.47654		-0.0069897	1.7454	1.4496	1.10167	3.07096
	-0.52052	-0.175858	1.58416	-0.969447	-1.91147		-0.251253	1.75264	2.29566	1.79365	3.15504
	-0.281849	0.112205	1.2315	-2.27864	-2.20073		-0.087143	2.12311	1.59661	1.22809	3.51701
	0.153586	0.0117577	1.35097	-2.17933	-1.97542		0.226994	2.23084	1.5827	0.0240861	3.55811
	0.203983	0.303981	1.05613	-2.50804	-1.36862		0.0519128	2.6675	2.52772	0.00313307	4.10224
	0.853922	0.485346	1.27318	-2.45966	-1.08445		-0.0951723	2.51533	2.15716	0.314293	4.33861
	1.10093	0.858338	1.23536	-3.53889	-1.04212		0.432071	2.5971	2.77439	0.351085	4.15079
	1.3743	1.18003	0.944963	-2.17327	-1.34631		0.336518	2.83664	2.57619	0.633635	3.85728
	1.15621	0.860794	0.785652	-1.41982	-1.42206		0.517314	2.93932	3.92397	0.48384	3.87377
	0.948432	0.582755	0.792959	-0.430801	-1.21346		0.574389	2.9818	4.10924	1.28131	3.18891
	1.58858	0.753977	1.08675	-0.30809	-0.915491		0.761484	3.09193	3.70024	1.69663	2.75712
	1.72121	1.11274	0.9538	-0.915574	-0.981117		-0.126207	3.03635	4.57514	1.79273	2.4942
	1.97908	1.17603	1.22825	-0.648962	-0.607418		-0.0159731	3.04046	3.83524	1.45102	2.44526
	1.81235	1.40666	1.42802	0.181216	-0.290433		-0.0012898	3.08678	4.63187	1.61115	2.30732
	1.22527	1.41997	1.23219	0.661957	-0.32651		0.215794	3.10777	4.34018	2.26206	2.39872
	1.08222	1.56164	1.54289	0.696509	-0.813698		-0.251492	2.83979	3.29759	1.38523	2.84239
	0.848232	1.39432	1.24932	0.807671	-0.716186		-0.298156	2.81052	3.8978	1.38395	2.7193
	0.191209	0.991637	1.47293	1.08268	-0.67614		-0.76075	2.79298	3.76119	0.938813	3.02317
	0.181797	0.78157	1.47478	1.29884	-0.37771		-0.751608	2.79525	4.42972	0.0742783	3.54507
	0.749253	0.938371	1.39472	0.451425	-0.216566		-0.546932	2.78391	4.03984	-0.178576	3.89801
	0.705412	1.044	1.24102	-0.114199	0.447103		-0.0974293	2.68119	3.7872	-0.898734	4.55677
	0.297855	0.905814	1.05103	-0.266004	0.650172		0.0916295	2.59735	4.32944	-0.917872	3.84838
	0.475631	0.745871	0.735705	0.0667986	0.796995		0.436183	2.43648	3.38825	-0.305073	4.17638
	-0.0575522	0.660633	0.451217	-0.281687	0.557999		0.465775	2.45817	2.51872	-0.347399	4.35942
	0.0825749	0.700489	0.426209	0.363253	0.790208		0.145717	2.14984	1.95028	-1.11963	4.68292
	-0.0235552	0.610523	0.326908	0.0521501	0.721901		-0.0693467	2.17082	1.85751	-1.38128	4.53537
	0.245574	0.577393	0.0100221	0.40643	1.34865		-0.0516535	2.32802	1.22341	-1.19671	3.86084
	-0.0466834	0.71467	0.544603	0.24281	0.935455		0.185116	2.21146	0.0331734	-1.64008	4.05829
	0.497604	0.534152	0.397014	0.469578	1.23397		0.370919	2.10049	-0.206376	-0.970093	3.87816
	0.910795	0.15139	0.53028	-0.333448	0.975427		0.248566	2.31107	-0.199839	-0.462519	3.30931
	0.664015	-0.133428	0.467189	0.457546	1.07274		-0.0623612	2.23735	-0.265322	-0.0126545	3.06442
	1.4251	-0.254276	0.635041	0.577361	0.60149		-0.237675	2.34307	-0.366246	0.64559	2.70443
	0.790783	0.102857	0.259917	1.30899	0.313445		-0.69575	2.56835	-1.25832	0.827844	3.19892
	0.510726	0.254531	0.648506	1.33425	0.0917776		-0.152488	2.73254	-1.36221	0.49171	3.3199
	0.986293	0.353816	0.213192	2.1684	0.415666		0.182321	2.61916	-0.498587	0.890052	3.40071
	1.23428	0.44631	0.261814	1.32596	-0.277054		0.377701	2.47605	-0.121899	1.41291	2.85071
	1.76909	0.658183	0.317111	0.487869	-0.379186		0.031863	2.37318	0.395181	0.988362	2.67483
	1.49512	0.872096	0.0313978	0.311289	-1.20587		0.351742	2.26517	0.762163	1.76503	2.55984
	1.59647	0.980569	-0.348392	0.337096	-0.653185		0.260106	2.61256	1.98624	1.88652	2.146
	1.57563	1.52427	-0.491119	-0.165048	-1.01068		0.150827	2.55965	1.77371	1.6919	2.32578
	1.36072	2.17927	-0.769153	-0.211596	-1.03927		0.477945	2.03341	0.715352	2.0781	3.22314
	0.865598	2.54716	-0.815116	-0.187754	-1.48901		0.768448	2.17786	0.656519	1.33316	3.07402
	-0.057281	2.67832	-1.18766	-0.510724	-1.9755		1.20227	2.3436	0.953572	0.363176	2.96634
	0.577963	2.31404	-0.934205	-0.644529	-1.89908		1.69306	2.19176	1.83508	0.345327	2.59257
	0.192455	2.47064	-1.35469	-0.553411	-1.98058		1.16501	1.99831	2.11445	0.0473319	3.37938
	0.261789	2.90156	-0.860129	-0.89749	-2.05903		1.22091	1.76967	1.74644	0.402374	3.2901
	0.360694	2.89424	-0.435498	-1.13267	-1.97649		1.13428	2.11248	1.02625	1.51457	3.92182
	0.0995667	2.60346	-0.0778213	-0.187914	-2.1467		1.46764	2.26562	0.744105	2.091	3.33882
	0.125177	2.34317	0.42218	-0.0997191	-2.0042		1.71281	2.39622	1.37362	1.64637	3.64525
	-0.131617	2.60026	0.270727	0.23936	-2.50573		1.55552	2.24724	0.9618	1.57944	3.18637
	-0.0478263	2.63782	0.0460883	0.654033	-1.90714		1.49626	2.39146	1.7089	2.0511	3.22913
	0.0699465	2.00619	0.00486132	0.323772	-1.76927		1.19461	2.67743	1.84447	1.82515	2.46634
	0.3975	1.43151	0.184603	-0.478438	-2.05026		0.78765	2.25515	2.04806	2.37536	2.4263
	0.683077	1.55757	0.637385	-0.386746	-1.35735		0.0539045	1.95689	0.990599	2.62063	3.02775
	1.08036	1.61856	0.74384	-0.347063	-0.957138		-0.182471	1.93184	0.437107	2.20616	3.31729
	1.68541	1.48156	1.0143	-0.634209	-0.859765		-0.0194805	1.78443	0.122509	2.91134	3.00895
	1.35512	0.811167	0.848742	-0.539663	-0.97749		-0.32163	2.1597	0.187352	2.19571	3.15345
	0.701748	0.416237	0.246512	-0.312047	-0.652277		-0.414018	2.15116	0.707819	1.05821	2.678
	0.901311	0.523905	0.0541175	-0.167758	-0.48127		-0.79512	1.91684	0.313965	1.83475	3.08489
	0.78804	0.24329	-0.0798121	-0.994896	0.232566		-1.03226	1.83611	0.29845	1.62407	2.95292
	0.967623	-0.340541	-0.259264	-1.0327	0.980901		-0.569266	1.80484	0.37271	2.89404	3.89634
	0.307655	-0.573962	0.133841	-1.58132	0.424151		-0.63888	1.6736	-0.11375	1.79828	3.51396
	0.151607	-0.550033	0.17132	-1.67717	0.275295		-0.57446	1.47048	0.0829245	2.13352	3.99725
	0.822205	-0.220244	0.562873	-1.88846	1.16293		0.0331862	1.76786	-0.161577	2.50026	3.84588
	0.667411	-0.321381	0.203561	-1.88851	0.779922		0.0434727	2.23299	0.492636	3.21758	3.47615
	0.436644	-0.362011	0.383522	-2.35776	0.445869		0.218964	2.22642	0.135723	3.63283	3.33487
	0.281723	-0.592677	0.64964	-2.25022	0.619783		0.238095	2.49478	0.539401	2.9935	2.57531
	0.439205	-0.489573	0.197444	-2.12604	0.552745		-0.0739313	2.27189	0.168618	3.03916	2.74291
	0.790908	-0.590543	0.449021	-1.11545	0.168561		-0.121428	1.64546	0.121622	3.33179	3.43211
	0.528154	-0.753117	0.496136	-1.43466	0.353623		0.106457	1.91675	0.0139335	2.5546	3.98513
	0.380528	-0.849846	0.368149	-1.31424	-0.164171		-0.296839	1.75048	-0.571882	2.75106	3.78161
	0.365064	-1.13657	0.625804	-2.46154	-1.22536		-0.961252	1.67905	-0.764268	1.13749	3.45431
	0.642367	-1.23202	0.512021	-0.807942	-0.745156		-0.485563	1.824	-0.615039	1.82077	4.42197
	0.414754	-1.06094	0.613743	-0.487425	-0.95523		-0.347685	2.06843	-1.00265	1.12655	4.31282
	0.0432679	-1.01576	0.448212	0.520114	-0.983002		-0.901837	2.16381	-0.627808	0.509692	4.11121
	0.29784	-1.14656	0.774076	0.543613	-0.74919		-1.03196	1.94289	-0.440798	0.0879337	4.75024
	0.315563	-1.5951	0.575697	1.08237	-0.79018		-1.1797	2.21613	-0.625252	0.385981	4.72007
	0.390528	-1.51817	0.252137	0.57832	-1.12858		-1.23306	2.40431	-0.965846	0.507802	4.69542
	0.563035	-1.47712	1.00654	0.48428	-0.710829		-0.584475	2.29881	-0.354381	0.503785	4.82328
	0.100895	-1.21019	1.32477	0.282758	-0.756775		-0.500799	2.73127	-0.506286	1.16026	4.42149
	0.540123	-0.763292	1.38925	0.349847	-0.812187		-0.211417	2.73023	-0.0365368	1.97591	3.5122
	0.717506	-0.576287	1.48388	0.279353	-0.688149		-0.227924	2.84159	0.277487	1.29277	3.60613
	0.747522	-0.388915	1.58746	0.906099	-0.247397		0.363946	3.05642	0.159813	1.80979	3.46257
	0.758219	-0.299166	1.92575	-0.648614	-0.826158		-0.107809	2.96819	0.409958	1.79132	3.21148
	0.714176	-0.0856078	2.04592	-0.449286	-0.279779		-0.0032936	2.83495	0.3309	2.69906	3.08225
	1.25965	-0.286107	1.74637	-0.958964	-0.728441		0.0372234	2.63085	-0.0811107	3.09609	3.38092
	0.861075	0.123408	1.17133	-0.66516	-1.13566		0.0901149	2.55911	0.271458	3.43732	2.63156
	0.744628	0.634441	1.27843	-0.875115	-1.66596		0.617911	2.60177	0.836586	3.14938	2.65484
	0.713057	0.976646	1.42984	-0.363726	-1.45833		0.394472	2.33099	0.741527	3.46719	3.04711
	0.211759	1.62643	0.900729	-0.161104	-1.85678		-0.280143	2.54676	0.596541	3.6158	2.89393
	1.0077	1.87824	0.725988	0.242705	-1.55568		0.00763118	2.448	0.811659	3.37065	2.37377
	0.812542	1.39515	0.361997	0.162243	-1.84773		-0.244147	2.26916	1.4327	2.27037	2.81542
	0.403922	1.30409	0.406284	0.795201	-1.5596		0.128458	2.32623	1.34784	2.72116	3.0686
	0.33024	1.46409	0.538016	1.64974	-1.79289		-0.241962	2.19605	1.84379	2.54154	3.43991
	0.478705	1.35748	-0.0139065	2.43058	-1.45068		0.12617	2.39857	1.60684	1.69378	2.62929
	0.609574	1.72556	-0.0922285	2.38503	-1.96862		-0.307466	2.68487	1.85919	1.19303	2.06496
	0.88278	1.77072	-0.258274	2.62177	-1.99025		0.113255	2.90579	2.68814	1.24055	1.92407
	1.24125	1.75131	-0.135354	2.15595	-1.79909		0.158156	3.01244	2.02634	1.64458	2.08793
	1.27289	1.56742	-0.142105	1.31366	-0.777383		-0.2622	2.93826	1.70439	1.77595	2.2016
	1.16198	1.31381	-0.100322	1.10887	-0.899296		0.0411325	2.97265	2.64564	0.602674	1.46537
	1.36076	0.253691	0.479655	0.59307	-1.34907		-0.113891	2.86924	3.4061	0.474953	1.5451
	0.768283	-0.158055	0.252658	-0.68899	-1.49675		-0.581732	2.9011	3.08289	-0.227386	1.35222
	0.720292	0.0700377	0.0645563	-1.16138	-1.64454		-0.28886	2.93905	2.51092	-0.0958441	1.51439
	1.36473	0.289162	0.0017673	-0.393555	-2.1822		0.121227	2.97522	2.7273	-0.536031	1.3622
	1.1662	0.576839	-0.493509	-1.51875	-1.50465		-0.140624	3.00639	1.69969	-0.669919	0.845047
	1.382	0.955162	-0.306067	-2.08164	-1.85901		-0.279423	2.84881	2.41128	-0.911524	1.22153
	1.43707	0.126501	-0.148878	-1.84221	-1.34319		-0.0464077	2.8955	2.57396	-0.746646	1.41743
	0.162312	0.0257223	0.0991764	-2.11824	-1.54328		-0.142941	2.85951	1.89482	-1.11457	1.63004
	-0.252001	-0.283498	0.0580407	-2.05191	-1.5274		0.145327	2.95495	2.86233	-2.36111	2.01363
	-0.97899	-0.174087	0.256423	-1.95481	-1.74154		0.153933	2.79837	2.96322	-2.37987	2.13167
	-0.563871	-0.357375	0.166789	-2.31914	-1.56782		0.0864217	3.15246	2.26693	-1.87356	2.47087
	-0.618808	0.329155	0.0196204	-2.35531	-0.6698		0.259104	2.83471	0.83552	-2.16297	1.93607
	-0.342062	0.479011	0.103313	-1.90019	-0.822809		0.437791	3.01826	0.804598	-2.81817	2.19847
	-0.147002	0.490519	0.22799	-1.5053	-0.28915		-0.0399099	3.2896	0.810703	-2.8412	2.39774
	-0.190331	0.469018	0.598999	-2.23584	-0.246366		-0.432065	3.38075	0.275307	-2.12018	1.95435
	0.00774469	0.162165	0.607119	-1.84541	-0.635259		-0.178776	4.85444	1.37543	-0.459465	2.04474
	-0.230931	0.148316	0.51647	-1.51275	-0.214045		-0.0842558	4.89345	0.595662	0.308262	2.39436
	-0.704987	0.548732	0.47761	-1.81911	-0.627543		0.165889	4.95095	0.334417	0.237063	2.51799
	-0.405756	0.722141	0.45505	-1.81921	0.188688		0.0304474	3.90637	0.709565	0.518732	2.33929
	-0.366679	0.552223	0.790746	-1.76635	0.0887464		-0.409729	4.15617	-0.339027	0.59597	2.09642
	0.478346	0.277418	0.459894	-1.68775	-0.0505856		0.411239	4.20739	0.473264	0.723882	1.64374
	0.594183	0.108968	0.289647	-1.48395	0.0364058		0.540546	4.44817	1.05071	1.11922	1.41017
	0.853407	-0.431982	0.2432	-1.61748	-0.010294		0.858696	4.90193	1.85762	1.49135	1.55933
	0.465604	-0.558708	0.584352	-1.8305	0.536343		1.19317	5.25342	1.84892	2.93817	1.70478
	0.32448	-0.57373	0.757929	-2.2091	0.189005		1.21358	5.47395	1.28497	2.84794	1.54416
	0.207984	-0.465775	0.300054	-2.37012	0.376166		1.34556	4.88622	1.55927	2.69837	1.59241
	0.728069	-0.488206	0.376963	-2.64211	0.307261		1.18412	3.49467	1.36736	1.42502	1.66307
	0.881308	-0.713729	0.944682	-3.03441	0.0960949		0.759174	3.27442	1.28867	1.71053	1.46366
	1.49637	-0.825623	0.212086	-2.7174	0.143248		1.0473	3.20187	1.54726	2.11268	1.24111
	1.74141	-1.06261	0.326569	-2.56532	-0.369479		0.827549	3.77773	1.05978	2.23734	1.34288
	1.29672	-0.817316	0.236947	-2.72574	-0.309564		0.908568	2.55483	2.15311	2.93635	0.931717
	1.05284	-1.05902	0.709845	-3.00538	-0.643316		-0.0025528	2.97228	1.82302	2.87183	1.01933
	0.612413	-0.531944	0.537225	-3.06172	-0.857905		-0.94283	2.83313	0.841698	2.36536	1.10593
	0.697598	-0.234226	0.459924	-2.87335	-1.13445		-1.23923	2.82022	1.30551	2.25486	0.737362
	1.19456	0.125948	0.204429	-3.26532	-1.52001		-1.76963	1.87538	1.77966	1.97518	0.892892
	1.79237	0.345191	0.338674	-2.77737	-1.49284		-1.65728	2.42646	1.75817	1.98652	0.441087
	1.56014	0.489124	-0.176504	-2.69913	-1.55188		-1.59191	2.90582	1.74387	2.37466	0.679209
	1.16503	0.391879	0.00270477	-2.57198	-1.76264		-1.48455	3.57773	2.02532	2.32564	0.979216
	1.09781	0.319899	-0.613002	-2.17969	-1.25895		-0.775614	3.42252	1.93585	2.34599	1.12098
	0.864522	0.0767402	0.0665755	-2.57624	-1.34827		-1.20526	3.77735	2.29253	1.98173	1.39489
	1.4203	0.251837	-0.206941	-2.71177	-1.42735		-1.06841	4.02429	2.82199	1.83926	1.23966
	1.59877	0.135708	0.079972	-2.36018	-1.2149		-1.32119	4.37733	2.25761	1.79544	1.75773
	1.04791	0.434229	-0.597434	-1.63203	-1.16016		-0.90809	4.12459	1.66378	1.32325	1.90471
	1.04435	0.143659	-0.396242	-0.800314	-1.08024		-0.200517	5.19426	2.10213	1.97164	1.59986
	0.686672	0.364874	-0.605219	-1.18682	-1.37877		0.0195266	5.58137	1.83703	1.9377	1.9239
	0.0672404	-0.172179	-0.65964	-0.824432	-1.53092		0.520074	6.30019	1.46673	1.50593	2.32406
	-0.492515	-0.324313	-0.610251	-1.00598	-1.30258		0.15977	5.46573	2.62992	1.99648	2.14819
	-0.181022	-0.650009	-0.250054	-1.13802	-1.34959		-0.0403824	6.11768	2.60523	2.15892	2.38423
	0.264541	-0.567281	-0.221538	-1.35024	-1.43046		0.159216	6.17035	1.88705	1.93865	2.07833
	0.0818396	-0.494038	-0.0183395	-1.34132	-1.88188		-0.659285	6.23408	2.2067	1.51003	2.27045
	-0.112143	-0.377508	-0.0673976	-1.11682	-1.61688		-0.494756	5.49426	1.95521	2.43049	2.79634
	-0.42009	-0.548121	-0.103856	-0.986892	-1.62603		-0.815231	5.37449	1.90188	2.6885	2.94657
	-0.034971	-0.553046	-0.644478	-1.62286	-1.98019		-0.109841	5.84803	1.37765	3.23178	3.10559
	-0.0222001	-0.274234	-0.38179	-1.59083	-1.79868		-0.819701	5.99069	1.29878	3.9952	3.27173
	0.311622	-0.373532	-0.51246	-1.76128	-1.7747		-0.573489	4.83702	2.22931	3.78901	3.32661
	0.582754	-0.430868	-0.174443	-1.63217	-1.05573		-0.632527	4.7371	1.43282	3.67663	3.15829
	0.76525	-0.328853	-0.156819	-1.41897	-0.772369		-0.743824	4.45995	2.2525	3.6309	2.60431
	0.53836	-0.414438	-0.720959	-0.836238	-0.562411		-0.219252	4.84084	1.88883	3.537	3.06821
	0.560296	-0.184264	-0.428931	-0.308587	-0.305835		0.457302	4.64679	2.0208	3.0083	2.69388
	-0.277474	0.0651196	-0.905341	-0.528229	0.166666		0.080785	5.17929	2.63395	3.81441	2.53497
	0.0305551	0.119029	-0.928167	-0.771108	0.0218558		0.841191	5.55041	2.28959	4.30558	2.39932
	-0.0553695	0.166659	-1.08202	-1.01806	0.107463		0.284952	6.35437	2.89219	3.70676	1.71658
	0.0595166	-0.374488	-0.833925	-0.855053	0.363914		1.07031	6.44382	2.37608	2.73498	1.47489
	-0.114728	-0.115993	-0.589603	-0.57939	0.4622		1.63184	6.18583	3.57352	1.36754	1.15928
	0.174604	-0.250586	-0.630057	-0.854435	0.481637		2.01166	5.48401	4.04061	0.502602	1.07856
	-0.0318746	-0.302638	-0.393278	-1.23563	0.635031		2.14577	6.28657	3.25878	0.771754	1.36506
	0.103943	-0.53717	-1.14367	-1.05864	0.138749		2.39251	6.29394	3.69262	1.14903	1.61303
	-0.174396	-0.311019	-1.40483	-1.48741	-0.0477039		2.54211	6.10583	2.24064	0.820412	1.60983
	-0.129643	-0.404956	-0.955291	-1.73521	-0.346564		3.21514	5.7813	1.95478	1.13487	1.2596
	0.169404	-0.638252	-1.33536	-2.47376	-0.342079		2.98248	5.81979	2.22709	1.62352	0.924193
	1.1054	-0.387579	-1.06089	-2.23224	-0.283789		3.45972	4.75278	1.70325	0.351927	0.968865
	0.704226	-0.707203	-1.37938	-2.37752	-0.518764		2.68675	4.38271	1.97269	0.0772565	0.525087
	0.893505	-0.702621	-1.57296	-2.2625	-0.617149		3.2784	4.69659	0.728614	-0.378037	0.907483
	0.605278	0.101791	-1.4807	-2.82501	-0.982983		2.78849	3.99892	0.956034	0.425192	0.988566
	1.1331	-0.328636	-1.62943	-2.09499	-0.993218		1.62821	3.68216	-0.147281	0.836296	1.70899
	0.993755	-0.512124	-1.79956	-2.10344	-1.14646		1.64521	4.8555	-0.694978	1.23122	1.79024
	1.01111	-0.160079	-1.8174	-2.26555	-1.13246		1.1971	3.68173	-1.30541	0.861617	1.78555
	0.92387	0.255186	-1.30859	-1.73963	-0.685807		0.999797	4.05204	-1.55666	0.829463	1.77331
	1.63855	0.295825	-1.23879	-1.01686	-0.55426		0.755618	5.09622	-0.614766	1.794	1.91206
	1.48976	0.0892635	-1.33925	-1.62634	-0.342852		0.0276695	4.32244	-0.739152	0.96925	2.11338
	1.19698	-0.0063331	-0.836289	-1.08076	-0.587623		-0.394249	4.09792	-1.06633	0.89266	2.40448
	0.41185	-0.365954	-1.02724	-1.15405	-0.600375		-0.40954	4.6235	-0.41637	1.25877	2.71132
	0.744144	-0.262853	-0.780087	-0.850362	-0.569708		-0.0507126	4.53671	-0.735949	0.173954	2.92793
	0.552414	-0.043553	-0.982798	-0.82663	-0.505861		0.115775	4.35782	-0.139808	-0.0200413	2.92874
	0.881712	-0.0313474	-1.30063	-0.545575	0.108455		0.319805	4.99577	-0.689835	-0.0510317	3.05035
	0.765043	0.499215	-1.3378	-1.13841	0.118419		0.448224	5.05844	-0.680398	-0.616197	2.12095
	1.0059	0.577176	-1.45709	-1.50291	-0.0214985		0.331477	4.86699	-0.315374	-0.914484	1.81941
	0.865982	0.191147	-1.43901	-2.06592	-0.310527		0.768668	5.63449	0.268548	-0.883883	1.80239
	1.1855	-0.375189	-1.24824	-2.12323	-0.644049		1.27232	5.18428	1.29092	-0.561515	2.32446
	0.903708	-0.60377	-1.34816	-2.68426	-0.677053		2.10675	4.19975	1.32456	-1.87389	2.23459
	0.926506	-0.309306	-1.01723	-2.50174	-1.12848		2.74927	4.90962	1.40032	-1.81486	2.00093
	0.41964	-0.6127	-1.36616	-2.79723	-1.00695		2.96133	4.91319	1.81745	-2.63311	2.01934
	0.584275	-0.682906	-0.982061	-2.22283	-1.22826		3.24056	5.46838	1.69189	-2.51323	1.76195
	0.890053	-0.733989	-0.905672	-2.08232	-1.01163		3.76137	5.73528	1.52521	-1.35985	1.65255
	1.15636	-1.02034	-0.26306	-2.48699	-1.07627		3.65463	4.99408	1.54996	-1.27467	1.25589
	0.835733	-1.07766	0.0499323	-2.95911	-1.25143		3.53044	5.34751	2.51328	-2.1037	0.95103
	0.647922	-1.41841	0.313371	-3.55086	-1.11662		4.01128	5.27166	3.54069	-1.73108	1.32681
	0.338234	-1.01538	0.393997	-3.22586	-0.984905		4.33132	4.44577	3.29821	-1.95909	1.13007
	0.487269	-1.02613	0.233149	-2.55466	-0.865383		4.31521	3.88118	3.64606	-1.85011	2.10736
	0.26273	-0.488491	-0.0160037	-2.54448	-0.488968		3.84481	4.03546	2.64379	-2.828	1.77911
	0.351901	-0.727958	0.218172	-2.55721	-0.479573		3.24093	4.39901	3.00673	-2.07194	2.08528
	0.992697	-0.624596	-0.0133727	-2.37876	0.0530293		2.59218	3.57205	3.33588	-1.60837	2.33287
	1.36897	0.0112828	0.0355238	-2.35417	-0.0307917		2.40985	3.01972	3.24815	-1.9695	2.22671
	2.05073	0.259359	-0.708217	-2.6682	0.332921		2.05397	3.09823	3.11674	-1.48677	2.3336
	1.46488	0.20799	-0.976292	-2.50466	-0.160472		1.61344	2.50995	3.65852	-2.06966	2.53289
	1.9575	0.448731	-1.32029	-1.94919	-0.131037		1.16863	1.81543	3.66524	-2.16449	3.09039
	2.08222	0.446676	-1.4805	-1.88085	0.0691886		1.56957	1.22368	4.2981	-2.55473	2.98906
	2.11822	0.563108	-1.34581	-0.882619	0.209836		1.52652	1.65373	3.55439	-2.30041	3.06932
	2.2065	0.136094	-1.41199	-0.606089	0.23186		1.46542	2.69161	3.50709	-1.96363	3.13399
	1.81806	0.727955	-1.56875	-0.378934	0.607573		1.14022	3.29238	2.92187	-2.73128	2.45245
	1.79276	0.156609	-1.88808	-0.543697	0.358941		0.739085	2.42076	3.52098	-1.62269	1.91672
	1.77262	0.362667	-2.09881	-1.08657	0.139471		0.630843	1.3632	3.58149	-2.19416	1.92168
	1.15239	0.534403	-2.27708	-0.604922	0.361722		0.702677	2.20778	3.56521	-2.58537	2.19666
	1.12908	0.281519	-2.04997	-0.802548	0.0718092		0.862067	2.99887	3.05731	-2.41069	2.68328
	0.494337	0.106143	-1.42998	-0.594112	-0.233666		1.08751	2.35834	2.27153	-2.54806	2.89016
	0.322341	0.6736	-1.19823	-1.25077	0.223474		0.940466	2.8983	2.14321	-2.52765	3.16383
	-0.231428	0.654513	-0.964025	-1.36113	0.0362717		1.27474	3.96009	2.90801	-2.89706	2.79286
	-0.521285	0.398719	-0.806825	-1.19267	-0.588993		1.09902	3.98358	1.99181	-2.24535	3.12169
	-0.741749	0.321323	-1.40492	-1.27883	-0.748899		0.802398	3.95251	1.93344	-2.41266	3.51557
	-0.90162	0.351131	-1.26836	-1.46567	-0.668552		0.677297	3.64592	1.44099	-2.51497	3.83677
	-0.369483	-0.0937667	-0.880436	-1.04576	-0.919389		1.20599	4.00588	1.70777	-1.76793	3.61252
	-0.734324	0.220643	-0.474151	-1.05002	-1.03951		1.58229	4.56053	1.50008	-2.45681	3.26028
	-1.21788	0.264743	-0.503066	0.97771	-0.840934		1.88364	6.03158	0.878775	-2.04662	3.0762
	-1.34057	0.354428	-0.320388	0.991939	-1.28599		1.44744	6.59718	0.543656	-1.46724	2.55211
	-1.42926	0.194442	-0.983821	1.86596	-0.745842		1.30041	6.29181	0.82052	-0.577342	2.04544
	-1.28055	0.431444	-1.18379	2.26819	-0.483693		1.24732	6.49773	1.53514	-0.37885	1.58599
	-0.778197	0.223427	-1.01297	3.10251	-0.631872		1.38914	6.71673	0.662892	0.693602	1.42352
	-0.930129	0.15429	-1.16631	4.58237	-0.453203		1.81212	6.48521	-0.485708	1.2899	1.56298
	-1.00088	0.325491	-1.29759	4.82014	-0.33801		1.70986	6.70065	-0.988259	1.68035	1.98737
	-1.30512	0.312887	-0.921387	4.12982	0.0860879		1.64043	6.83208	-0.988328	1.49625	1.32477
	-0.619899	0.643011	-0.625918	4.22003	0.235173		1.80185	6.50692	-0.65256	1.27371	0.983192
	-1.20869	0.416232	-1.10074	3.86587	-0.193776		0.653845	6.47526	-0.800124	1.0508	0.992554
	-0.849442	0.3755	-0.978965	5.04628	-0.503997		0.522752	6.96969	-1.43999	1.54428	1.67873
	-0.264865	0.648139	-0.946894	3.4289	-0.29857		-0.133772	6.66175	-1.0439	1.44446	1.92435
	0.389545	0.390385	-1.25681	2.48641	-0.350564		0.181015	6.32849	-1.0599	0.816342	1.89526
	0.681609	0.697359	-0.772821	2.71872	-0.378294		0.0895172	6.31737	-1.21328	0.410803	2.12053
	0.668163	0.305099	-0.738182	2.57752	-0.848059		0.282077	5.33489	-1.77647	0.960386	2.53824
	0.0478066	0.559139	-0.966773	1.90748	-0.67458		0.552329	4.37458	-0.726663	-0.249081	2.15214
	0.714502	0.402752	-1.13957	0.0835992	-0.446321		-0.0680928	4.95676	0.620695	-0.344029	2.63305
	0.953307	0.400967	-1.25959	0.71462	-0.517432		-0.289526	5.16935	0.55162	-0.901069	2.83903
	1.68796	0.559874	-1.55181	1.27337	-0.843849		-0.0537993	4.98441	0.603109	-0.235379	2.79719
	1.48253	0.354683	-1.49177	1.19627	-1.02812		-0.387192	4.50074	0.760148	0.336325	3.07227
	1.82249	0.75528	-1.39649	2.22303	-1.05046		0.543698	4.35701	1.1333	0.561182	3.32801
	1.75247	0.947906	-1.32943	0.671025	-0.791849		0.620961	4.57443	1.44912	0.412933	2.96364
	1.23209	0.827089	-1.1883	0.744289	-1.29524		0.997766	4.22244	0.132398	0.0654511	2.51341
	1.03875	0.790243	-0.871107	1.48534	-0.84127		0.640356	3.93446	0.487721	0.0516592	3.09414
	0.972143	0.219095	-1.03652	1.17892	-1.09597		0.730903	4.03999	0.968661	0.739767	2.89905
	0.688256	0.486206	-0.864169	1.51689	-1.12211		0.30892	5.05771	1.69501	-0.0223358	3.4839
	0.809882	0.236073	-0.756116	1.94593	-0.982284		0.346241	5.86034	2.3487	0.967852	3.4005
	0.34168	0.0455978	-0.235579	2.12703	-1.51988		0.0436717	5.47989	1.40967	0.794467	2.48035
	0.514158	0.0647129	-0.156275	2.13879	-1.17324		-0.153607	5.1911	1.92925	0.999499	1.9554
	0.333905	0.193848	-0.0173896	1.83561	-1.31555		-0.480579	4.51109	2.08343	0.480405	2.05258
	0.02997	0.00555537	-0.351193	2.17316	-1.66807		0.168279	4.7036	1.63017	0.13768	1.51682
	0.174816	-0.19612	-0.271421	0.335494	-1.1786		-0.104656	4.69764	1.7929	0.30166	1.75955
	-0.0968995	-0.355198	-0.858648	0.627122	-0.914416		-0.111866	4.04407	1.93593	0.382863	2.01825
	-0.123752	-0.431559	-0.655909	1.16803	-0.514854		-0.153515	3.75189	2.28779	1.06433	2.20008
	-0.771624	-0.0602069	-0.750507	0.86397	-0.787386		0.320232	4.21095	2.64743	1.54297	1.4065
	-1.14031	0.740973	-0.620446	0.0577501	-0.991756		0.738498	4.40979	2.48873	0.940021	1.62504
	-0.984992	0.986405	-0.648721	-1.1322	-0.382596		0.47891	5.15374	2.21967	0.719608	1.10236
	-0.890045	0.986661	-1.17776	-1.47713	-0.837713		0.19659	5.0399	1.38824	0.167104	0.98912
	-1.14829	1.22948	-1.52593	-1.23921	-0.226944		0.352837	5.74911	2.28823	0.0961701	1.39894
	-1.46946	1.26814	-1.74078	-1.91431	-0.360974		0.695813	5.66189	2.09443	0.758265	0.808208
	-1.24131	1.04487	-1.46212	-2.08757	-0.48933		0.993737	5.93867	2.04213	1.30651	1.28498
	-1.12066	1.33523	-1.64788	-1.80553	-0.198241		0.601881	6.78578	2.15119	2.07525	2.42962
	-1.88386	0.931015	-1.53351	-1.74473	-0.856057		0.923808	6.91539	1.79471	1.82091	1.91503
	-1.90576	0.899222	-0.988257	-1.57834	-1.04897		0.811517	7.21086	2.46291	1.83808	1.97804
	-1.64518	0.751298	-1.17153	-2.32955	-0.641671		0.708603	7.39455	3.22823	1.43398	2.35778
	-0.979047	0.239647	-1.64857	-1.51693	-0.852387		0.464393	7.10852	3.6576	0.392058	2.88199
	-1.06475	0.281519	-1.47015	-1.17062	-0.497987		0.555266	6.85247	3.66297	0.198096	3.18058
	-0.737334	-0.239225	-1.38188	-1.19269	-0.527179		0.259395	5.46884	4.31366	0.678247	3.11745
	-0.191326	-0.746228	-1.14309	-0.454836	0.0978007		0.71209	5.20182	5.19458	0.462031	3.54925
	0.0481579	-0.806643	-1.27928	-0.684611	-0.356468		0.485848	4.32888	4.57093	0.703953	2.87322
	-0.154073	-0.558673	-1.02405	-0.529304	-0.332554		0.167065	4.70773	4.38347	0.746564	3.31366
	-0.269493	-0.619086	-1.23527	-0.505897	0.175993		0.0969789	4.68995	4.48527	1.00223	2.83067
	-0.350514	-1.06787	-0.444474	-0.60087	0.742926		-0.0833826	4.25445	5.62273	0.66927	2.5116
	0.969336	-0.537412	-0.171215	-0.16901	1.19893		-0.39274	4.00731	5.07492	0.106769	2.46436
	1.06357	-0.991628	-0.596585	-0.457331	1.21916		-0.118594	3.88176	4.41883	-0.645262	2.43978
	1.33898	-0.828477	-0.426817	-0.228849	0.713253		0.242387	3.6471	4.40102	0.135961	1.90599
	1.33995	-0.592437	-0.0638224	-0.69236	0.414515		-0.0090541	3.46888	3.64214	0.372233	1.68271
	1.68401	-0.768893	-0.233659	-1.26773	0.121723		-0.799324	3.83417	3.52834	0.344231	1.75252
	1.61738	-0.536577	-0.469137	-0.144124	-0.195851		-0.355147	3.99794	3.84885	-0.192199	1.35562
	1.01089	-0.233232	-0.176358	-1.34815	-0.336018		-0.594227	3.89137	3.43295	-0.554836	1.05373
	1.06659	0.0179877	0.0175519	-1.01884	-0.260843		0.0221	3.40277	3.17508	-0.651995	1.59645
	1.07813	-0.0594277	-0.27446	-1.02734	0.2777		0.270401	3.34075	3.79851	-0.927629	1.94147
	0.927327	0.227111	-0.0297777	-0.654242	-0.194302		0.0811235	3.40554	3.31702	-1.60777	2.07484
	1.71295	0.483947	-0.155519	-1.93115	-0.28695		0.131818	3.5616	2.86117	-2.08422	1.72345
	1.01323	0.677898	-0.278767	-2.58593	-0.469005		-0.0083227	3.33667	4.56367	-1.76415	1.24843
	1.0661	1.25968	-0.149861	-3.22759	-0.68503		-0.0244477	2.78003	4.57056	-2.09566	1.30233
	1.16544	1.40453	-0.344438	-3.0378	-0.919886		-0.345566	3.15315	3.9995	-2.83566	1.34229
	0.66189	1.20625	-0.294419	-3.16095	-0.300541		-0.130707	2.96894	3.81427	-2.75153	1.82507
	0.63319	0.971981	-0.846227	-2.8187	-0.354106		-0.0031869	2.56875	4.11326	-1.77783	1.46205
	0.267217	1.27645	-0.708168	-4.01715	-0.227601		0.0996334	1.75692	2.48966	-1.50344	1.32045
	0.423876	1.61536	-0.849011	-4.01822	-0.718366		-0.0380858	2.34757	2.25516	-0.402454	2.02834
	-0.0740006	1.37948	-1.05589	-3.67821	-0.944388		-0.364276	3.00413	2.24481	-0.0631654	2.14399
	0.565723	1.30322	-0.752515	-3.71326	-1.55891		-0.426651	2.33403	2.02324	-0.436593	2.63924
	0.465592	1.15095	-0.929899	-4.32438	-1.1169		-0.229673	2.13598	2.43669	0.111515	2.96476
	0.635867	0.801452	-0.585494	-3.19799	-1.84037		0.254268	1.04648	2.42765	0.533763	3.39498
	0.417474	0.340674	-0.706516	-2.69992	-1.33102		0.257155	1.03523	1.16599	0.430171	4.02889
	0.31166	0.207367	-0.631294	-2.39444	-1.53833		0.255311	2.02068	1.40833	0.738137	4.22648
	0.149896	-0.170897	-0.39647	-2.721	-0.670359		0.187905	1.7343	1.24492	1.03311	4.22914
	0.703333	-0.0301606	-0.0056145	-2.6764	-0.984516		0.162422	1.9976	0.701623	1.26095	3.57569
	0.13815	-0.0289558	0.652929	-2.39692	-1.04026		0.706033	1.64675	0.630462	0.369283	3.26677
	0.358183	-0.605143	0.362641	-1.13584	-0.88626		0.34598	3.03888	0.850476	0.549363	3.35777
	0.581288	-0.865892	0.41636	-0.4181	-0.653288		0.026377	3.11994	0.0703106	0.340182	3.00253
	1.17092	-0.814963	0.725936	-0.300022	-0.450021		0.129197	3.11172	0.903248	0.514868	3.41385
	1.07261	-0.681116	0.526543	-0.695555	-0.603612		0.4238	2.94027	0.671262	0.0948119	2.94519
	0.706212	-0.93883	0.321746	-0.279619	-0.81535		0.706433	3.41034	0.644319	-0.644019	2.34444
	-0.294062	-1.15434	0.212215	-0.879118	-0.0748245		0.578083	4.85538	0.407088	-0.423308	2.23435
	0.18851	-1.27555	-0.113374	0.0285859	-0.414343		0.720454	4.86141	0.131354	1.11784	2.03762
	-0.0044132	-1.09981	-0.129491	0.192479	-0.467203		0.698146	3.9681	0.451797	1.75507	2.2139
	0.195811	-0.762492	-0.410004	0.145418	-1.32717		1.10059	3.62353	0.7411	1.6994	2.76395
	-0.243692	-0.63492	-0.839986	-0.520906	-1.0939		0.916176	3.28534	1.65738	1.55745	2.85189
	0.564706	-0.790224	-0.854798	-0.59126	-0.772795		0.17681	3.36792	1.36953	1.85914	2.69194
	0.822042	-0.673763	-0.547071	-1.7053	-1.05358		0.675993	3.15988	1.62372	1.38212	2.72813
	0.58386	-0.434759	-0.937395	-2.08932	-0.341243		0.827115	2.11598	1.94446	1.37289	2.70099
	0.515195	-0.349023	-1.08109	-2.93266	-0.007158		0.902904	2.08231	1.01001	1.25741	2.50158
	-0.0364416	-0.569002	-1.05076	-2.58897	-0.0230103		0.666502	2.66959	2.01553	1.57613	1.61191
	-0.0398185	-0.260211	-0.676776	-2.50967	0.0877014		0.628655	1.88945	2.39257	2.6325	1.85884
	-0.0671541	0.0909765	-0.908006	-2.51137	-0.0320712		0.187088	1.15703	2.78263	1.8253	2.02738
	-0.553958	0.33564	-0.70832	-3.36928	0.263844		0.163268	1.17008	3.34018	1.06869	2.19784
	-0.39754	0.16101	-0.829492	-3.499	0.278693		-0.0239239	1.44591	2.57395	0.934646	1.89901
	-1.07673	-0.0628625	-0.796487	-3.48692	0.584589		-0.0530549	1.76343	2.37731	1.0849	1.42248
	-0.49185	-0.421532	-0.842606	-2.85859	0.443191		0.288442	1.65473	1.531	0.973096	1.8289
	-0.855299	-0.209175	-1.06134	-3.25251	0.801691		0.9846	1.57047	1.82272	0.744715	2.17091
	-0.957185	-0.702145	-0.981474	-3.36452	1.05486		0.688847	0.90354	1.11813	1.19289	2.1309
	-1.16508	-1.17253	-0.798736	-2.94514	0.852679		0.559029	2.13446	1.31875	0.389284	1.80969
	-1.30193	-1.3034	-1.13411	-2.62215	0.677616		0.332724	2.19224	2.14288	0.155243	1.23028
	-0.845366	-1.11617	-0.805932	-2.35132	1.08604		0.147816	1.91464	0.83872	-0.429106	1.90462
	-0.36251	-1.24593	-0.976926	-2.7568	1.23113		-0.0258902	2.35655	0.480333	-1.83781	1.64096
	-0.0381924	-1.32278	-0.717698	-2.07928	0.901014		0.20262	2.59808	0.0875866	-0.727634	1.19851
	-0.399318	-1.13173	-1.14945	-2.03622	0.608864		0.135935	2.52492	0.168742	-0.799936	1.44484
	-0.496522	-1.01482	-1.05787	-1.90533	1.01113		0.139671	2.631	0.698056	-0.469863	1.36232
	-0.24798	-1.24548	-1.36012	-1.47945	1.27062		0.0929737	3.75076	1.29284	-0.817186	1.25639
	-0.500038	-1.15387	-0.901572	-1.28859	1.36393		-0.420665	4.56439	2.08902	-0.670878	0.872419
	-0.630547	-1.37862	-1.27673	-0.476297	0.771516		-0.757579	4.79412	1.69773	0.552028	1.49028
	-0.816032	-1.14169	-1.27659	0.0131445	0.514416		-0.757522	5.72888	1.91914	-0.182122	1.85681
	-0.55893	-0.687628	-1.00351	-0.0795965	0.555071		-0.0303107	4.74016	2.04813	0.22017	2.31543
	-0.480759	-0.264634	-0.764045	-0.531082	0.0266393		0.0883827	4.99351	1.36797	0.495233	2.25549
	-0.562396	-0.31779	-0.64937	-0.869623	0.19549		-0.235033	4.85184	2.31642	2.01005	2.17117
	-0.792991	-0.406727	-0.966651	-0.346276	-0.371473		-0.358056	5.23388	1.98011	2.70816	2.11284
	-0.51849	-0.0418475	-1.17769	-0.747636	-0.360196		-0.0837823	5.0793	2.14107	2.40297	1.95831
	-0.158304	-0.147172	-0.918601	-1.42672	-0.158608		-0.143324	4.66065	2.13945	2.09301	1.38215
	-0.107501	-0.29326	-0.748005	-0.660676	-0.503825		0.098858	4.19501	2.3615	1.88616	1.36212
	-0.440015	0.513367	-0.509223	-0.733625	-0.85804		-0.165454	3.89362	2.45515	1.87206	1.20606
	-0.594255	0.768795	-1.11047	-0.847796	-1.10474		0.083903	3.68724	2.22659	1.63312	1.82107
	-0.255724	1.22523	-0.786406	-1.18675	-0.825814		0.323808	4.00062	1.96326	0.788081	1.46409
	-0.363836	1.29659	-1.28197	-1.64188	-0.653325		0.735306	3.76686	2.74994	0.524377	1.17545
	-0.754461	0.784438	-1.58359	-1.55461	-0.937778		0.0666846	3.75591	3.24405	-0.299658	0.805978
	-0.393846	0.297584	-1.76449	-1.14676	-0.753634		-0.22483	3.12064	3.43557	-0.124614	1.0226
	-0.234469	0.374656	-1.88377	-1.13447	-1.19561		0.0459749	3.42581	2.40609	-0.505422	0.632241
	0.119927	0.353173	-1.73082	-0.886305	-0.629838		0.356662	3.40276	2.46784	-0.0871727	0.647872
	-0.473326	-0.0540852	-1.7569	0.0414923	-0.394059		0.29988	3.13698	2.36083	-0.990679	0.918445
	-0.698534	0.241971	-1.50829	0.623167	-0.646318		-0.0899412	3.57992	1.5134	-0.209959	1.2734
	-0.533225	0.58359	-1.64083	-0.234698	-0.511923		-0.161732	5.21062	0.947327	-1.05059	1.04906
	-0.516906	0.113589	-1.36103	-0.714357	-0.724198		-0.194471	5.14662	0.668831	-0.539172	0.728537
	-0.204973	-0.054994	-0.990297	-0.999339	-0.797585		-0.0145614	4.78119	0.12598	-0.463357	0.176586
	-0.181361	-0.315612	-0.553416	-1.34119	-0.838995		-0.113673	4.73977	0.546938	-0.284096	-0.0728807
	0.00015578	-0.15694	-0.202226	-0.373776	-0.991461		-0.881382	4.36569	-0.367684	0.726974	0.735473
	0.294619	0.282298	-0.29205	-1.33407	-1.35065		-0.737812	5.00425	-1.01061	3.0848	1.21815
	-0.590633	0.590906	-0.0513139	-1.77834	-1.36695		-0.500737	5.17695	-0.644153	2.75285	1.31324
	-0.976577	1.02667	-0.347149	-0.942707	-1.00487		0.00775385	5.24515	-0.0058006	2.15921	1.96837
	-0.809455	0.757755	0.0919671	-1.69972	-1.52608		-0.143169	6.06848	0.584163	1.83787	1.78296
	-0.341458	0.761269	0.444852	-2.58351	-1.5541		-0.410007	6.70652	-0.462844	1.99666	1.58534
	0.11308	0.485248	-0.216189	-2.34173	-1.34003		0.292374	6.66011	0.201549	1.65935	1.80141
	0.374657	0.301302	-0.591897	-2.02737	-0.868167		0.498813	5.17753	0.502308	2.58656	1.93677
	0.738164	0.375658	-0.42735	-1.84525	-0.213885		0.402292	4.5455	0.420763	2.10479	2.36738
	0.172575	0.348962	-0.909814	-2.04761	-0.2591		0.250631	4.58754	1.34834	2.52496	2.33103
	-0.0018369	-0.078345	-1.14751	-1.75548	-0.576525		0.0180353	5.12465	1.47303	2.1423	2.16444
	-0.0746071	0.00037512	-1.45546	-2.34061	-0.239458		0.357659	5.53571	2.13017	1.93152	2.48935
	0.0628259	0.0510285	-1.18718	-1.79418	0.493576		0.117499	6.08953	1.79658	0.951106	2.00588
	0.2178	-0.141456	-1.24512	-1.7625	1.0509		0.17512	5.84682	1.66969	0.707498	1.45304
	0.81185	-0.970699	-0.789535	-2.7166	0.653599		-0.176207	6.34606	1.58257	1.55153	1.03088
	0.503993	-0.702459	-1.05044	-2.37669	0.707099		0.184916	5.38862	0.737788	0.889317	1.59447
	1.25492	-0.900404	-1.1858	-2.16007	0.580655		0.0301515	4.96018	1.25138	1.16112	1.62935
	1.50025	-1.06271	-0.225254	-2.26203	0.785874		-0.306294	4.41459	1.31717	0.946649	1.8345
	1.12855	-1.11031	0.351629	-2.11996	0.654869		-0.834369	4.53509	0.785592	0.0244019	1.69258
	1.12312	-1.62173	-0.198139	-2.16813	0.434163		-0.315633	4.92876	0.261721	0.373997	1.44373
	1.9071	-1.66841	0.0586698	-2.06988	0.709238		0.0385251	5.41191	0.128596	0.137359	1.65251
	1.88122	-0.896092	-0.563237	-1.95375	0.846599		0.279637	5.01846	-0.384432	0.066369	2.35791
	1.74388	-0.967667	-0.199045	-1.97202	0.708206		0.00056817	4.887	-0.762375	-0.686755	2.20642
	1.55382	-1.45854	-0.0148198	-1.61057	0.53458		0.223395	4.06473	-0.30921	-1.23944	2.56491
	1.76151	-1.46983	-0.146421	-1.41917	0.21236		-0.26906	4.52509	-0.78402	-1.40982	2.95152
	1.264	-1.33985	-0.705575	-1.32201	0.711089		-0.450362	3.80198	-0.566541	-2.23704	3.16776
	1.36173	-1.07324	-0.492044	-1.58178	0.90176		-0.83858	4.25102	0.325593	-1.27927	2.73361
	0.049898	-0.907714	-0.443898	-1.37576	0.784889		-1.00918	4.58225	0.648495	-0.782635	2.58468
	-0.0385236	-0.561929	-1.19955	-1.6893	0.0932797		-0.860049	5.02165	1.12612	-0.631956	2.16655
	-0.169055	-0.392792	-1.39011	-2.18076	0.0598958		-1.0269	4.95656	1.76742	-0.861682	2.53052
	-0.0958944	0.15103	-0.642779	-2.20838	-0.524832		-1.36039	4.85978	2.55121	-1.01304	2.96823
	-0.363276	0.657145	-0.126643	-2.4967	-0.471247		-1.15038	4.50975	2.79583	-1.17803	3.17687
	-0.412548	0.550937	0.943159	-2.93726	-0.183023		-1.33248	4.23808	3.22034	-1.21527	2.80476
	0.058233	0.434975	0.900464	-2.72181	-0.0691831		-0.678843	4.39922	3.78513	-0.116073	2.34237
	-0.0060647	0.51812	1.0163	-3.3153	-0.560841		-0.578727	4.64201	4.40125	0.194793	2.07788
	-0.152321	0.639102	1.40012	-3.4779	-0.913345		-0.0073368	3.83003	4.51043	0.796445	2.82997
	-0.138526	0.907927	1.51283	-3.59848	-1.11196		0.0394325	4.96593	4.18841	1.23749	3.67987
	-0.126222	0.940952	1.45109	-2.73611	-0.981839		0.137688	4.65208	4.21263	0.791039	3.9046
	0.0621775	1.35608	1.39503	-3.4577	-0.412355		-0.0945295	5.19097	4.33342	0.877187	4.13933
	0.0257531	1.44574	2.0655	-3.58143	0.430196		-0.0230568	6.14907	4.09377	0.170973	4.05121
	0.207124	1.21347	2.08766	-3.57621	0.127832		0.00828311	6.80221	2.9704	0.645674	3.93326
	0.0918622	1.3363	1.4788	-3.10366	0.400133		-0.185534	7.60034	2.94446	1.0615	3.81186
	-0.218441	1.11153	1.40611	-2.84833	0.59598		-0.573855	7.32777	1.90117	0.981557	3.49905
	0.239229	0.652567	0.955517	-2.92138	0.791414		-0.307535	7.66277	1.61735	1.5217	3.48887
	-0.369087	0.452337	0.611518	-2.66206	0.496026		-0.075707	6.95977	1.71714	0.749191	3.81056
	-0.330669	0.275974	0.231261	-1.88943	0.60021		0.256783	6.87347	1.80421	0.0161776	3.3969
	-0.145257	0.356712	0.402781	-1.91724	0.972254		-0.0178026	7.69899	2.26155	-0.351806	2.87984
	-0.420753	0.330792	0.445979	-1.52348	0.901418		-0.0771291	6.47313	2.22889	-0.91277	1.86353
	-0.950297	0.302515	0.390417	-1.4254	0.449553		-0.371427	7.25188	2.21851	-1.01514	1.55453
	-0.630941	0.699743	-0.145029	-0.701128	0.262062		-0.138928	6.26474	3.06439	-1.47959	1.53924
	-1.01611	0.295767	-0.520366	-0.261459	-0.182879		0.225899	5.16139	2.93393	-1.41677	1.95601
	-1.14354	0.502109	-0.460593	0.139457	-0.216834		0.544641	4.36342	5.32035	-1.19906	2.17244
	-1.39747	0.0914198	-0.171886	0.108086	-0.0732635		0.715952	3.63766	4.40489	-0.882325	2.07177
	-0.571576	-0.325228	-0.200292	0.599679	-0.707144		0.963539	3.96018	5.13137	-0.483536	3.46289
	-1.05804	-0.0839148	-0.189821	0.865493	-1.03247		1.13668	3.57872	4.29676	-0.157705	3.10718
	-0.683641	0.126943	0.163033	1.26356	-0.965491		0.625185	3.44783	3.80296	-0.0603318	3.15248
	-0.505684	0.510484	-0.144569	0.780254	-0.92217		0.25232	4.45621	3.29001	0.718715	3.38279
	-0.567708	0.344164	-0.1691	1.67862	-1.1532		0.0974583	3.70009	2.79459	0.381499	3.50947
	-0.616781	0.367857	0.112672	1.72444	-1.37594		0.21944	3.45685	2.72411	0.236404	3.57814
	0.0224791	-0.0507259	-0.439796	1.21058	-0.906335		0.339733	2.35437	2.36572	0.497538	3.63601
	0.0915647	-1.03473	-0.243342	0.844152	-0.724381		0.101591	2.51491	1.50726	0.433372	3.43731
	0.228223	-0.963984	-0.375563	0.727699	-0.42642		-0.0345497	3.06929	1.53186	0.405297	3.38918
	-0.0152971	-1.18844	-0.251912	1.09824	-0.441007		0.0575911	3.41119	0.41223	0.88164	3.06915
	0.223285	-0.892872	-0.117884	0.84459	-0.0273461		0.403232	2.68605	1.48045	0.978965	3.94024
	-0.415458	-0.617632	-0.663039	0.404252	0.118181		0.487083	2.18633	0.125107	1.04289	2.61479
	-0.783693	-0.369061	-0.844221	0.495937	0.0278696		0.307772	2.14173	0.851527	0.145478	3.40934
	-1.14937	-0.0520903	-1.02433	0.200762	-0.13872		0.166046	2.56925	0.322884	0.541696	2.62801
	-1.37941	0.230357	-1.02184	-0.0015314	-0.117935		-0.0649361	1.81593	-0.371605	1.35617	3.47889
	-0.977685	0.026822	-1.16527	-0.54521	-0.215222		0.0679711	2.4991	0.009985	0.789268	2.98203
	-0.264566	-0.109958	-1.51693	-1.30406	0.0178222		0.464253	2.87504	1.0674	1.51944	2.96346
	-0.962799	0.226801	-1.14649	-1.35629	-0.293253		0.484703	2.89733	0.498693	1.16225	2.72498
	-1.04531	0.579754	-0.901866	-1.13336	-0.81157		1.15744	3.00758	-0.122904	0.972317	2.41666
	-0.676797	0.667405	-0.647269	-1.48911	-0.834681		0.930847	3.08023	-0.815095	1.43903	1.95454
	-0.53034	0.236965	-0.804918	-2.05445	-0.9596		0.887177	3.79724	-0.284868	1.5642	2.26196
	-0.48607	0.116611	-1.32634	-2.22396	-0.843821		0.661356	4.07261	-1.31482	0.550362	1.23745
	-0.0316338	-0.0754929	-0.955999	-1.18789	-0.47225		0.483882	4.47513	-0.176714	0.952128	1.25202
	0.565917	-0.123009	-0.678791	-1.5979	-0.611072		-0.236148	4.8911	-0.543787	1.26515	0.790688
	0.741244	-0.572308	-0.222161	-2.4329	-0.483693		-0.322317	5.42127	0.4013	0.554059	1.1219
	0.914811	-1.00282	0.370213	-2.36218	-0.687278		-0.408023	4.8626	0.235412	0.564679	0.111157
	0.732078	-1.1755	0.252677	-2.12405	-0.501599		0.346	5.67516	0.122989	1.74299	0.429248
	0.2333	-1.65297	0.204968	-1.93393	-0.719244		0.0537827	6.24942	-0.611062	1.6135	0.676436
	0.471138	-2.06749	0.377897	-2.37832	-0.63976		0.297695	6.81385	-0.235617	2.01341	1.17007
	0.60173	-1.9561	0.412491	-2.46417	-0.54695		-0.0511485	6.05428	0.959405	2.69544	1.7272
	0.514741	-2.47536	0.305093	-0.999021	-0.849965		-0.880469	5.57256	1.41449	2.98883	1.95093
	1.00117	-2.23766	0.225121	-1.31876	-0.808091		-1.44942	4.09237	0.778021	2.48445	1.46194
	1.02035	-2.47255	0.559696	-0.956791	-1.11694		-1.36336	5.20196	2.23134	2.65112	1.90277
	1.18258	-2.3631	0.772161	-1.92745	-1.00487		-1.99342	5.38157	1.757	2.25455	1.55589
	1.20231	-2.51918	0.656544	-1.6809	-0.974114		-1.69261	5.25064	1.83625	2.00817	1.58242
	1.3465	-2.19627	0.709362	-1.12479	-1.06751		-1.5076	4.31603	1.61543	2.20985	1.69704
	1.74489	-2.40446	0.608517	-1.12784	-1.2849		-1.01267	4.25637	1.73508	0.626973	1.92283
	1.57942	-1.85586	0.524285	-0.867474	-0.763831		-1.49963	3.35231	1.96374	0.265491	2.32687
	1.87737	-0.956747	0.712136	-1.1672	-0.340568		-1.6905	2.45433	2.45033	0.245087	2.18517
	2.01124	-0.776254	0.64693	-0.935841	-0.180813		-1.6167	1.66578	2.27336	0.43557	1.83414
	1.47503	-1.17442	0.567026	-0.979915	-0.0018139		-1.38486	2.55135	1.79083	-0.33518	2.05657
	1.44334	-0.812892	0.642271	-2.17372	-0.0423362		-0.394705	2.30291	1.24183	-1.27444	1.5097
	0.848563	-0.89028	0.395006	-1.73304	-0.365737		0.296841	2.83458	0.345446	-0.880974	2.31671
	1.06616	-0.500218	0.0190454	-1.58554	-0.738456		0.356049	2.25541	-0.270005	-0.767556	1.67819
	0.332459	-0.59999	-0.331168	-1.98656	-1.01954		0.895021	1.36937	0.133389	-0.514583	2.29959
	-0.165172	-0.743255	0.0091889	-1.3675	-0.930419		1.13209	1.90365	1.19405	-0.647207	1.80809
	-0.0505566	-0.978285	-0.348177	-1.82889	-1.02587		1.1097	2.11929	1.44135	-0.248502	1.80493
	-0.0988246	-0.833614	-0.685283	-1.35603	-0.520065		0.853851	3.1154	1.89222	-0.323775	1.54797
	-0.04182	-1.30411	-0.969454	-2.18911	-0.636093		1.15321	4.08248	1.68882	-0.294195	1.42436
	-0.236083	-1.41656	-1.38236	-1.79143	-1.13296		1.6314	5.54608	0.73439	-0.713601	1.45484
	-0.185561	-1.41283	-1.46411	-1.20096	-1.3472		1.71364	6.16692	0.745714	-0.423918	2.0891
	-0.0182262	-1.26003	-1.33589	-0.919222	-1.59287		1.11323	5.68764	0.571648	-0.307387	1.85839
	0.358296	-1.12402	-1.56692	-0.626902	-1.51739		1.0906	6.01861	1.45509	-0.630498	2.07789
	0.969069	-0.278467	-1.43127	-0.0661216	-0.862192		0.705593	6.48203	1.49507	-1.08066	1.45558
	0.515745	-0.509108	-0.949467	-0.22873	-0.756994		0.648257	6.01477	0.800042	-0.894084	2.23631
	0.47602	-1.01423	-0.647777	0.648639	-0.79914		0.376855	6.76458	0.300347	-0.740996	1.65068
	0.681987	-0.975205	-1.21529	0.67662	-0.779506		0.311556	6.24354	0.179747	-0.035401	2.04632
	0.69255	-0.855702	-1.33772	0.777634	-0.412173		0.262324	6.59145	-0.402345	-0.143559	1.65493
	0.099318	-0.213568	-1.10037	0.706183	-0.545738		0.0570203	6.12017	-0.390155	0.817608	2.52018
	0.0485848	0.244068	-0.649354	1.01399	-0.979026		-0.097201	4.79432	-1.4297	0.93959	1.70273
	0.416273	-0.093033	-0.70228	2.14355	-0.644554		-0.48605	3.0255	-1.04531	1.41587	1.94257
	0.348876	0.109785	-0.414253	1.84071	-0.439609		-0.987306	2.74462	-0.173277	0.112958	1.74693
	0.33752	0.0960252	-0.492005	1.66318	-0.31913		-0.844733	2.9391	0.0663799	0.407285	1.66143
	-0.145382	-0.0094719	0.117346	1.65561	-0.430977		-0.648222	3.62189	-0.588238	1.22126	1.6756
	-0.519725	-0.229999	0.199364	1.51659	-0.107439		-0.752731	3.26247	0.235783	1.40395	1.95058
	0.0176577	-0.5761	-0.241507	2.03892	-0.0045556		-1.37451	3.91371	0.879535	1.55801	1.71019
	0.204226	0.33701	-0.811448	2.16793	-0.0570855		-1.45201	3.14075	1.76102	0.779676	1.92056
	0.284653	0.54947	-0.482741	1.77573	0.076705		-1.1749	4.01593	0.579391	0.833725	1.88092
	0.353792	0.585479	-0.301952	1.98525	0.0438088		-0.504987	4.91578	0.698891	0.575276	2.08812
	0.59904	0.0656685	-0.438685	2.32371	-0.146092		-0.37439	4.39546	0.553554	0.351328	1.6194
	0.910641	-0.103746	-0.476885	2.41039	-0.038489		-0.7673	4.75729	0.55901	1.01249	2.43825
	-0.0910472	0.0138656	-0.282984	2.03873	-0.166321		-0.83876	5.69909	-0.23081	0.463227	2.37133
	-0.145472	-0.23234	-0.472822	2.06817	-0.58865		-0.835272	6.10342	-0.428652	1.33327	2.3198
	-0.0210251	0.126386	-0.538378	1.9385	-0.874377		-0.442251	6.43885	-0.0367216	1.14934	2.56803
	0.365123	0.236769	-0.664885	2.18282	-0.607334		-0.414424	7.07768	0.732312	1.81506	3.06611
	0.904671	-0.103541	-0.514694	1.70251	-1.09247		-0.09939	7.03411	0.428903	1.3772	2.74402
	0.70189	0.226489	-0.202165	0.714876	-1.15993		0.564968	5.98515	-0.0021354	0.620856	2.58307
	0.542293	-0.436067	0.369197	0.230723	-0.97174		0.598005	6.00571	-0.925792	1.25497	2.84399
	0.629956	-0.289944	0.365278	0.0485223	-1.01699		0.085302	4.72711	-0.317072	0.485152	2.50686
	0.236099	-0.318341	0.400326	0.090986	-0.785109		-0.685352	4.02162	-0.3389	0.6354	2.89688
	0.332729	-0.39601	0.734268	0.508751	-0.516195		-0.167878	3.99592	-0.390151	1.5839	3.06266
	0.136517	-0.583959	0.429788	0.196932	-0.720311		0.0229917	4.87205	0.860375	1.51846	2.56116
	0.683141	-0.423635	0.58735	0.032177	-0.715037		0.332726	4.66489	1.75673	1.80362	2.22436
	0.517861	0.285839	0.710908	0.0485862	-0.202176		0.325154	5.00783	1.09597	1.77213	2.50916
	0.536114	0.0540335	0.698857	0.067398	0.268688		0.46263	4.94473	1.45505	2.40193	2.22257
	-0.17283	0.415947	0.667411	-0.112059	0.621462		0.152205	3.5006	1.52992	1.38823	1.90231
	-0.583063	0.3872	0.771926	0.332599	0.860441		-0.092805	4.18302	2.08579	1.26491	1.97015
	-0.841747	0.13126	0.576479	0.309332	0.488147		-0.953068	4.94589	1.94875	1.1109	2.9483
	-0.713982	0.760801	0.371021	-0.76069	0.603994		-0.783553	4.98048	2.84764	0.97914	2.85506
	-0.794622	0.495996	0.308278	-0.87631	0.965087		-0.657339	4.78715	3.10871	1.94423	3.33174
	-0.676884	0.205803	0.301504	-0.220291	0.960941		0.187369	4.35434	2.94786	1.90653	3.38784
	-1.19544	0.105212	-0.0507437	-0.822543	0.682203		-0.61122	4.00117	3.07658	0.805452	3.55131
	-1.16801	0.195827	0.362311	-0.866479	0.585135		-0.416126	2.89877	2.49541	0.226552	4.13086
	-1.4824	-0.360619	0.591899	-1.03401	0.478103		-0.734309	2.86697	2.07736	0.219629	4.43783
	-1.46216	-1.10504	0.39236	-0.503895	0.152721		-0.355241	2.97386	2.61264	0.661781	3.78534
	-1.49589	-1.07806	0.633208	0.516903	-0.0520407		-0.464617	2.64644	1.73797	-0.268487	3.79077
	-1.24027	-1.73871	0.676302	0.530515	-0.583668		-0.669101	2.81513	1.28406	0.0571352	3.69782
	-1.46255	-1.51017	0.782887	0.723773	-0.870124		-0.0700584	2.06549	0.221089	-0.338635	3.77667
	-1.14177	-1.13806	0.940888	1.68132	-0.174186		0.350941	1.79714	0.919364	0.0870207	3.38967
	-1.5404	-1.40225	0.767465	2.74019	-0.596129		0.559611	2.69088	0.50295	0.0878852	3.66273
	-1.47163	-1.28932	0.668424	3.06616	-1.26128		0.710226	3.0768	0.40555	0.0598664	4.10485
	-2.01633	-1.17655	0.302318	2.03041	-1.58112		-0.0673201	2.59337	0.754088	0.198616	3.61669
	-1.64494	-0.736521	0.893523	2.11237	-1.40918		0.329525	2.85932	1.34331	0.437253	3.48144
	-1.44795	-0.529079	0.614891	2.71459	-1.72281		0.695828	2.7502	1.42583	0.413438	3.36505
	-0.855814	-0.478562	0.496033	2.28935	-1.7331		0.497471	2.55713	1.46987	1.68712	3.5276
	-0.595734	-0.390362	0.424695	2.09368	-1.2581		0.405058	2.46975	2.61091	1.9686	3.80788
	-0.623708	-1.10793	-0.0335904	1.12608	-1.35406		0.426976	2.33637	3.3295	2.28179	4.09948
	-0.608322	-0.887263	-0.143487	1.06039	-1.12465		0.618755	2.41528	2.94643	2.46578	3.98654
	-0.270386	-0.949697	-0.40063	0.510837	-0.743537		0.188566	3.15478	3.4508	3.35816	3.49002
	-0.387211	-0.945051	-0.374622	-0.191044	-1.29373		0.194736	3.47138	2.46084	3.91227	3.09669
	0.11257	-0.803669	-0.176767	-0.411506	-1.06489		0.534822	2.89824	2.57346	3.85903	2.37644
	-0.0676088	-1.06322	-0.318954	-0.889555	-1.02487		0.877193	3.65178	2.18157	2.51733	1.57824
	0.251769	-0.825356	-0.109897	-0.169634	-0.606084		1.77652	4.55944	2.36645	2.15359	2.18904
	0.206763	-0.975074	-1.1443	-0.257066	-0.399656		1.90233	5.292	1.29695	3.00515	1.76521
	0.050769	-1.19978	-0.962443	-0.441817	0.163519		1.27245	5.65677	1.60335	3.27316	1.42317
	0.122154	-0.883617	-1.11197	1.07672	-0.0583795		1.58109	6.06948	2.05961	2.36592	0.998407
	0.347747	-1.04834	-0.933677	0.57947	-0.220967		1.66398	4.89894	0.425482	2.14014	0.939619
	0.3832	-0.562288	-0.0535121	0.669594	-0.380377		0.997628	6.23725	-0.518103	2.76808	0.374325
	0.3224	-0.595225	0.0705574	1.43216	-0.730786		1.03763	6.00673	-0.192816	3.71484	0.764712
	0.620648	-0.911119	0.242623	1.94751	-0.968654		1.02002	5.50857	0.389749	3.60416	1.69723
	0.905234	-1.23338	-0.0712908	2.92833	-1.01776		1.15581	5.20299	2.48187	4.09346	1.85465
	0.511757	-1.64733	0.137415	2.83378	-1.30535		0.58012	5.33589	2.11936	4.01348	2.52748
	0.646319	-1.8744	0.413002	3.85393	-1.29753		0.575198	4.29557	2.20012	4.10166	2.87128
	1.25961	-2.22164	0.466545	3.72893	-1.79484		-0.279869	4.72154	2.23416	5.21878	2.53802
	1.18789	-2.3496	1.13416	3.39507	-1.594		-0.260454	5.14651	2.80108	3.87349	2.90098
	1.03434	-2.14714	1.01652	3.33683	-1.78214		-0.425936	5.41999	2.09388	4.24112	3.18202
	0.833199	-2.47021	0.85764	1.96622	-1.81541		-0.417629	5.28916	2.10595	4.34145	3.46863
	0.81158	-2.4615	0.880022	2.9138	-1.96152		-0.922703	5.95981	1.94064	3.55841	3.37278
	0.656075	-2.25888	0.532049	3.04389	-1.62688		-0.0924574	4.16125	2.69994	3.48887	4.11497
	1.0199	-1.96243	0.582057	1.63276	-1.91923		0.166667	4.65775	2.37799	1.61139	4.11286
	1.06724	-2.0311	0.132006	1.15544	-2.03955		0.529521	4.91424	1.85751	1.9732	3.39177
	0.978003	-1.59973	0.585236	0.0242623	-1.6019		0.759156	6.03044	1.04247	0.543754	2.77836
	0.929283	-1.20878	0.330742	0.111389	-1.24708		0.796224	5.97193	0.555479	0.409059	2.73243
	1.04968	-0.655275	0.374815	-0.346685	-1.45572		0.322397	6.1779	0.348494	2.3319	2.98486
	0.74793	-0.145205	0.192505	-0.57761	-1.52283		0.307217	5.50036	0.348822	1.11182	2.75093
	1.28622	-0.243259	0.0423721	-0.943121	-2.2244		-0.0756694	4.17603	0.0895509	2.04937	2.95015
	1.51339	-0.23809	0.214414	-1.17867	-2.02388		0.349942	3.76178	0.860478	1.90083	2.71417
	1.55435	0.10194	0.465113	-1.46841	-2.03374		0.831437	3.4082	0.179396	1.65367	2.41724
	1.52063	0.498745	0.142676	-2.34261	-2.12874		1.06777	2.7578	0.0541932	1.67277	2.16913
	1.9069	0.422808	0.345465	-2.14971	-2.11678		0.609285	3.90063	-0.732966	1.90219	1.68057
	1.60789	0.222158	-0.0123681	-1.45377	-2.13607		0.318658	3.91886	-0.0490479	3.28426	2.56855
	0.947437	0.805444	0.3361	-2.00269	-1.76036		0.374489	3.8195	-0.394256	2.54016	2.771
	1.04538	0.230534	0.379521	-1.52086	-1.80187		0.942608	2.63644	-0.771172	2.86666	3.53375
	1.05793	0.322828	-0.066982	-1.30985	-2.17548		1.24717	3.04161	-0.0412036	3.24006	3.47178
	0.875474	0.448312	-0.712241	-2.17157	-1.70039		0.961839	3.29226	-0.0629271	2.06731	3.38519
	0.956585	0.121787	-0.650334	-2.70492	-1.52423		1.07619	3.56472	-0.729274	2.95408	3.11556
	0.399769	0.00728757	-0.824159	-2.37742	-1.23715		1.86929	4.11557	0.31641	2.82467	3.01085
	0.16008	0.0714691	-1.37783	-2.57629	-0.933384		1.56946	4.4049	0.0354142	2.57959	3.31363
	-0.209693	-0.21269	-1.537	-1.81307	-0.944137		1.56704	5.18426	0.510018	3.06582	3.41727
	-0.34235	-0.402915	-1.16662	-2.85424	-1.13926		1.85707	6.13377	1.20204	3.66307	3.78351
	-0.884034	-0.293341	-1.71848	-3.37794	-1.50528		1.96734	5.90542	1.28564	3.46309	3.5512
	-1.0225	-0.208516	-1.69249	-3.23922	-1.21986		1.10326	5.94336	0.878025	2.53237	2.4774
	-0.923026	-0.755154	-1.92338	-2.83304	-1.25434		1.00184	5.90087	1.33255	3.12845	2.49324
	-1.51417	-0.780527	-2.12059	-3.41863	-1.31567		0.304069	6.47027	1.80499	3.51562	2.24292
	-1.40942	-1.27136	-1.90077	-3.86183	-1.52033		0.189285	5.92258	1.70862	3.08797	2.63645
	-1.67982	-1.42907	-1.39663	-3.6449	-1.673		1.06147	5.38641	2.52825	2.5942	2.34713
	-1.91819	-1.20107	-1.75564	-3.0612	-1.65977		1.66407	5.45707	3.42012	1.87494	2.68356
	-1.78583	-0.530626	-1.47259	-3.30289	-1.62881		1.18799	5.83886	2.9094	1.41755	1.99911
	-1.63756	-1.13805	-1.00049	-3.15327	-2.24033		1.26551	5.39536	3.14126	1.36964	2.38664
	-1.70515	-1.00187	-0.881505	-3.77964	-1.67134		0.526405	5.06375	2.5476	1.04371	2.80617
	-2.14591	-1.01627	-1.43382	-2.96581	-1.6667		0.534331	4.8942	3.24576	1.1738	3.41898
	-1.80634	-1.37992	-1.20944	-2.88367	-1.50397		0.483979	4.70241	3.905	0.97525	3.84728
	-1.86842	-1.73405	-1.477	-2.80052	-1.34358		1.471	3.73312	4.37546	1.56864	3.64992
	-1.98542	-1.53638	-1.17971	-3.36569	-1.35377		1.41634	3.65127	3.70094	1.21348	4.05648
	-1.7352	-1.11703	-1.65155	-3.16855	-1.26234		1.57732	3.26014	3.21649	0.919241	3.87334
	-1.20563	-0.929153	-1.25148	-3.07464	-1.07159		1.06809	3.61197	3.70141	1.85711	4.04215
	-0.995435	-1.37975	-1.61372	-3.2564	-0.99507		1.34452	3.14926	3.75587	2.12155	4.56418
	-1.05922	-1.78518	-1.12746	-3.39733	-1.11988		0.90158	2.44469	3.78216	2.12942	4.72468
	-1.06704	-2.19263	-1.10645	-3.03537	-0.932589		1.38694	1.97085	3.90355	2.43777	5.41943
	-0.912422	-1.86592	-1.12958	-3.13955	-0.539238		1.25348	3.06057	3.56694	2.45059	4.35095
	-0.386148	-2.27122	-1.03423	-3.09298	-1.01525		1.66688	3.63419	4.15425	1.68	4.29054
	0.0316936	-2.0553	-0.779926	-2.64248	-0.858268		1.40334	4.31883	3.14641	1.0987	3.77954
	0.323442	-2.14675	-0.554974	-2.38236	-1.02787		1.59934	3.56884	2.71695	0.322441	3.59341
	0.245645	-1.85573	-0.086422	-3.35947	-1.01787		1.23772	4.43988	2.42832	-0.222378	3.60299
	0.484474	-1.59278	-0.502519	-2.59115	-1.46884		1.06061	4.39669	2.33211	0.731254	3.35725
	0.491231	-1.64249	-0.0797142	-2.09878	-1.55486		1.1012	3.60117	2.0257	1.74249	3.49214
	0.142362	-1.5909	-0.264709	-1.77764	-0.95335		1.67373	3.94217	1.40126	0.464755	2.56431
	0.299622	-1.41606	0.38627	-1.44968	-1.02772		1.09007	4.74029	0.802112	0.655856	2.98773
	0.304652	-1.04731	0.141594	-1.45098	-1.14531		1.02783	5.35835	0.375309	0.798893	2.61373
	0.635921	-0.927373	0.0659358	-1.80203	-1.25888		0.207001	4.82351	-0.123133	1.5378	1.95002
	0.392108	-0.780231	-0.144941	-1.75685	-1.49806		0.443487	3.85827	-0.0652559	0.872763	2.47537
	0.41417	-0.250259	-0.331105	-1.43375	-1.04326		0.632529	3.19673	-0.0030468	1.21909	2.54136
	0.457557	-0.670486	-0.0032383	-1.57385	-0.721107		0.627449	3.18538	-0.111179	1.25923	2.46822
	0.330199	-0.177651	-0.395011	-2.57388	-0.414757		0.168989	5.05217	-0.428259	1.85675	2.27945
	0.927324	-0.29376	-0.356382	-2.01995	-0.0637085		0.606911	3.99893	-0.933891	1.78447	2.55774
	1.19787	-0.484782	-0.119211	-2.63422	0.509489		0.621424	4.28093	-0.189234	1.64258	2.65166
	1.59167	-0.46237	-0.240731	-2.7967	0.0984596		0.538902	5.12995	0.348888	0.031655	2.71256
	1.42216	-0.50091	-0.223556	-2.54001	-0.192212		1.27894	4.5631	0.543573	0.716033	2.92191
	1.83148	-0.254224	-0.826452	-2.56612	-0.26341		1.20723	4.61415	0.739312	0.313964	1.89652
	1.99349	-0.534523	-0.808992	-2.10779	-0.0999891		1.22192	4.50039	1.12562	0.142232	2.15556
	1.61447	-0.671136	-0.719964	-1.65357	-0.550453		1.99713	5.75232	0.970952	-0.394067	2.4538
	1.35621	-0.740766	-0.427044	-1.72087	-0.289457		2.33941	5.8356	0.952354	0.497035	2.1267
	0.946529	-0.972229	-0.397399	-1.26442	-0.190615		1.89354	5.52789	1.53948	1.18167	2.02316
	0.418714	-0.766144	-0.747551	-0.997238	-0.730418		1.91146	5.19062	1.57874	1.15901	1.92455
	-0.173803	-1.03273	-0.599146	0.0169011	-0.588666		2.09907	3.68345	1.58641	1.91524	2.17355
	-0.841098	-1.15314	-0.516276	0.599934	-0.896477		1.61569	4.4548	1.97724	2.58894	1.93361
	-1.25254	-1.54264	-0.456909	0.752869	-1.15432		2.08512	4.05458	2.73043	1.99691	2.24738
	-1.8932	-1.4648	-0.333919	0.354995	-0.713749		1.86351	4.52877	2.78724	2.49583	2.02732
	-2.00305	-1.54682	-0.647032	-0.251264	-0.683894		1.25425	4.69797	2.90725	2.59084	2.11758
	-2.34358	-1.85233	-0.411304	-0.174276	-0.794018		1.18571	4.65689	2.94626	3.44066	2.39688
	-2.65189	-1.83149	-0.67031	-0.316883	-0.816402		0.933142	4.61022	2.94097	4.34988	2.11705
	-2.4629	-1.99506	-0.437289	-0.786148	0.0296258		0.625066	4.26285	3.40118	3.39932	1.80812
	-2.16644	-1.93932	-0.667989	-0.941757	-0.282849		0.0809222	4.8725	3.41781	2.83173	2.02958
	-1.73248	-1.89184	-0.941039	-1.62019	-0.805038		0.739537	5.08922	2.69017	1.77124	1.17404
	-1.52964	-1.96163	-0.703981	-1.62895	-0.58934		0.444211	4.20555	3.18313	2.24533	1.15263
	-1.29745	-1.4798	-0.740402	-2.10507	-1.11295		0.731864	4.25298	4.31143	1.7831	0.641549
	-1.20158	-1.51788	-1.16067	-2.76121	-0.902863		1.10994	4.96063	3.9779	1.71594	0.907474
	-0.910713	-1.30682	-1.09885	-1.30288	-1.20019		0.995805	5.40654	3.20176	0.933407	0.43548
	-0.653569	-1.17456	-1.32459	-1.23288	-1.40808		1.42662	5.05505	4.03419	1.04409	0.185968
	-0.24864	-1.03069	-0.927729	-1.27228	-1.67158		1.2119	5.03151	4.47211	0.440378	0.226546
	-0.541345	-0.979792	-1.17855	-1.24348	-1.75156		1.44642	4.59769	4.82392	0.00545764	0.108757
	-0.57337	-0.926763	-0.824985	-1.91457	-1.46012		1.63418	4.92773	4.19013	-0.984314	0.0624343
	-0.4443	-1.0297	-1.29659	-1.95256	-2.2534		1.53348	4.31454	4.09008	-0.252803	0.437565
	-0.41958	-0.861515	-1.2934	-2.10646	-1.96235		1.75886	5.03324	3.99816	0.489967	0.711396
	-0.714173	-0.627105	-1.22331	-1.97836	-1.46169		1.6394	5.12714	4.26971	1.37416	0.870781
	-0.502819	-0.532143	-1.35107	-1.98808	-1.11625		2.00646	5.79454	3.86208	0.653242	0.50992
	-0.528107	-1.08684	-1.29797	-2.17174	-0.734836		2.26477	5.87454	2.8573	0.56822	1.16432
	-1.0108	-1.09015	-1.12906	-3.12392	-0.656707		2.41076	5.7094	3.32468	0.250008	1.16883
	-1.20407	-0.829886	-1.03174	-4.00675	-0.416693		2.33398	5.59294	3.88872	0.820689	1.12218
	-1.27092	-0.929863	-1.02543	-4.13847	-0.355516		1.55184	4.67373	3.29181	1.51741	1.57929
	-1.51514	-1.07281	-1.64898	-3.14224	-0.524621		1.78002	4.48012	3.18271	2.64092	1.75169
	-1.47221	-0.786393	-1.23836	-2.43769	0.0821214		1.84877	5.72001	2.75018	2.06226	1.49001
	-1.21915	-0.694533	-1.38905	-2.08595	-0.154537		1.67451	4.62736	3.45681	2.93912	2.0514
	-1.06018	-0.351569	-1.21333	-1.97521	-0.128987		1.47065	5.52081	3.42023	3.00403	2.529
	-0.72505	-0.361745	-1.48525	-1.79348	-0.400262		1.57416	4.51616	3.92678	2.96088	2.52412
	-0.668985	-0.392849	-1.36878	-2.18799	-1.15061		1.27784	4.79016	3.3508	3.32277	3.15181
	-0.582963	-0.155706	-1.39179	-2.77558	-1.24485		1.31021	3.44197	4.33014	3.29108	3.4842
	-0.35014	0.205051	-1.56721	-2.31079	-1.76774		0.390124	4.09753	4.90537	2.81093	3.33894
	0.281881	0.820073	-1.28728	-1.60355	-2.19595		0.493265	4.34615	5.44969	2.76823	3.2727
	0.252085	0.855826	-1.31173	-2.34147	-2.02302		0.285071	3.2791	4.94557	2.55152	3.33627
	0.379681	0.767418	-1.00984	-2.38767	-2.2141		0.719576	3.60904	4.69804	2.01832	2.95966
	0.452723	0.824162	-0.269203	-3.14674	-1.70489		0.162358	5.21922	4.09955	1.26247	2.41026
	0.776934	0.857449	-0.537389	-3.48708	-2.10993		0.151708	4.72385	4.46404	1.44536	2.83542
	0.578609	1.13317	-0.418666	-3.91192	-1.98922		0.298881	5.40764	3.69286	0.682852	2.32278
	0.171717	0.790289	-0.42182	-4.21527	-1.79388		0.442736	5.08496	3.21561	-0.270267	1.95625
	-0.281185	0.838924	-0.0581212	-4.39807	-1.86929		0.269708	4.55627	3.64306	-0.410091	2.17648
	-0.376426	0.610294	-0.110326	-4.20362	-1.58358		0.59108	3.04758	4.93505	-1.3075	1.77496
	-0.0787436	0.413055	0.180635	-4.52197	-1.30995		0.736924	3.60021	4.75562	-0.354857	2.0031
	-0.352589	0.748179	0.36844	-5.24331	-1.02488		1.20905	3.11497	4.24238	-0.0335725	2.42889
	0.096005	0.549342	-0.0791651	-4.32123	-1.04651		1.04321	2.86132	2.95853	0.657704	2.45384
	0.415268	0.389229	-0.0718183	-3.87241	-1.41799		1.05038	3.78891	2.47655	1.4887	2.01859
	0.474224	0.0549199	-0.582159	-3.49517	-1.11905		0.62682	4.5487	2.30205	1.19194	2.20285
	0.345781	0.733017	-0.955963	-3.03467	-0.906324		0.967369	3.99549	2.85111	1.40616	2.3867
	0.707036	0.596942	-0.75339	-3.51749	-0.823866		0.943246	3.82163	2.20615	1.1378	2.37569
	1.12338	0.499864	-0.695284	-2.61719	-0.885311		0.756332	3.69347	2.59759	2.14231	2.34654
	0.732255	1.04896	-0.555441	-2.11517	-0.491835		0.800261	2.92631	3.32718	2.78093	2.14726
	0.933491	0.797682	-0.757468	-1.91229	0.101141		1.02941	2.44739	2.82624	2.33966	1.23382
	1.42291	0.77485	-0.705172	-0.825027	0.0594173		0.323884	3.45901	2.29002	2.704	1.03043
	1.06386	0.735527	-0.812029	-0.453247	-0.291459		0.358162	4.47846	1.51603	2.25111	1.29336
	1.17243	0.108893	-0.54734	-0.334669	-0.588992		0.513147	4.33571	1.39509	1.88666	0.760431
	0.928264	-0.0051268	-0.0778885	-0.430153	-0.510501		0.270541	3.86826	2.28772	1.14221	0.671407
	0.531387	0.0520954	-0.319079	-0.652928	-0.355466		-0.449002	4.28873	2.23736	0.486912	0.639853
	0.444223	0.144518	0.206025	0.0649566	-0.406195		0.287786	3.26352	3.22543	0.908842	0.44192
	0.590546	-0.322892	0.789413	0.0542798	-1.23278		0.586101	2.51409	3.09506	0.830613	0.718554
	0.322928	-0.299059	0.940938	0.43659	-1.27201		0.140573	2.42541	3.7909	1.23172	0.592572
	-0.0915591	-0.485851	0.958955	0.315942	-1.53713		0.319709	2.51321	3.80485	0.415106	0.425128
	0.801595	-0.9558	1.00137	0.665042	-1.54271		0.385384	3.17257	3.16416	0.14704	0.510222
	0.861099	-0.810031	0.765761	1.30179	-1.97796		-0.076902	3.54765	1.90452	1.83661	1.30394
	0.537834	-0.309691	1.00283	0.221504	-1.44442		0.175896	3.66554	1.68628	2.46388	1.69806
	0.604349	-0.380167	0.718721	0.480635	-1.74929		0.248802	3.26358	1.41291	2.66079	1.60787
	0.754728	-0.290529	0.359452	0.842779	-1.48401		-0.0838871	3.76103	1.93816	3.32804	2.30809
	0.818845	-0.329306	0.0113213	-0.0922663	-1.36319		-0.512949	4.1802	2.23572	2.62672	2.0607
	0.896121	-0.180241	0.519833	0.320021	-1.12937		-0.126067	3.73857	2.86642	3.43831	2.66939
	1.26533	-0.0865823	0.374351	0.155396	-1.43018		-0.946688	4.01921	1.79573	3.35121	2.46691
	1.63316	-0.152616	-0.274282	-0.141845	-1.14233		-1.14386	3.85069	1.43184	2.98328	2.69539
	1.36614	-0.156437	-0.00348	-0.230536	-0.620753		-0.65152	4.52462	0.51512	2.65788	2.42708
	1.65467	0.0887588	-0.0558178	-0.139266	-0.508451		-0.285574	3.99012	0.705885	2.9727	2.26129
	1.1084	0.471751	-0.198841	0.0396224	-0.381548		-0.288044	4.26933	1.00004	3.57215	2.02655
	0.840663	0.642094	0.56763	1.11436	-0.24635		0.350598	4.52693	1.68911	2.58315	1.90999
	0.200862	0.428908	0.0649016	2.38135	-0.483523		0.563299	4.34974	1.35221	1.84441	1.99478
	-0.0129099	0.492798	0.11021	1.85998	-0.203671		0.189996	3.99369	2.08668	2.14689	2.18461
	0.142222	0.758373	0.0512193	2.09733	-0.0498019		0.522774	3.28447	1.11877	1.69479	1.92788
	0.295224	0.700915	-0.398282	2.89901	-0.13023		0.914855	2.63575	0.843005	3.19067	2.77728
	0.466733	0.718798	-0.736002	2.48445	-0.20463		0.823044	2.04947	0.762476	2.9996	2.36604
	0.101934	0.736825	-0.873929	2.24054	0.297671		1.47474	2.06896	1.09095	3.62607	2.72818
	-0.531485	0.571638	-0.810276	2.58368	0.570611		1.20839	1.95753	1.43219	4.03876	2.51638
	-0.299901	0.846949	-1.52852	3.09779	0.166361		1.11554	1.30072	1.8566	4.09481	2.95492
	-0.61112	0.891448	-1.37804	2.96085	-0.0322243		0.656059	1.36867	2.20843	3.5986	3.30566
	-0.593382	0.724505	-1.11977	2.16882	-0.24657		0.456365	0.767199	1.61919	4.23222	3.71781
	0.0399283	0.0437737	-1.41054	1.18586	-0.35813		0.257796	1.185	1.04001	4.21501	3.39161
	0.737323	0.00324532	-0.81279	0.270704	-0.725498		0.0512924	1.33291	0.689973	4.54599	3.00226
	0.65108	-0.100512	-0.431645	1.03222	-0.641586		-0.112336	1.74801	0.280488	3.97984	2.43111
	0.52122	-0.536185	-0.140082	1.06803	-0.49652		-0.195296	1.99603	0.917654	4.07063	2.81055
	0.388819	-0.693235	0.634472	2.09871	-0.372848		-0.268772	2.12331	0.422126	3.69666	2.27692
	0.560161	-0.458865	0.554555	1.99321	-0.63193		0.287253	2.39724	0.406245	3.49363	2.33963
	1.10883	-0.318265	0.59059	1.51266	-0.809744		0.304555	2.69149	-0.2987	2.27161	2.69089
	1.26089	0.0371521	0.759955	1.01036	-0.668899		0.191338	3.63469	0.224587	2.62107	3.16325
	0.641316	-0.585418	1.11952	0.294607	-0.649186		-0.341357	3.77715	0.824907	3.18065	2.65012
	1.05436	-0.710693	1.07966	0.0540123	-0.416296		-0.14805	4.10518	0.657847	3.97202	3.06031
	1.5521	-0.949557	0.824443	0.711949	-0.576617		-0.525832	4.46084	1.48079	3.79833	3.1668
	1.34239	-0.387286	0.658764	0.442544	-0.694663		-0.604349	4.47644	2.721	3.56853	3.20622
	1.06698	-0.675489	0.229993	0.0380421	-0.207117		-0.6404	4.80428	4.09555	3.02604	3.47326
	1.11673	-0.686486	0.102004	-0.0746348	-0.231864		-0.434254	5.5622	4.30786	3.19275	4.25775
	1.08177	-0.549911	-0.460125	-0.485344	-0.225474		-0.407455	5.76895	4.1877	2.95978	3.43915
	0.896359	-0.507577	-0.456388	-2.30478	-0.505204		0.0468882	5.44226	4.37193	2.79577	3.21768
	0.551819	-0.702129	-0.440104	-2.07774	-0.258206		-0.353035	5.77184	4.028	2.62023	3.55204
	-0.0428568	-0.808129	-0.508739	-2.03969	-0.128641		-0.43451	5.52301	4.71919	3.1531	3.51558
	-0.174905	-1.20769	-0.461563	-1.17846	-0.253903		-0.226238	4.13569	4.20104	2.3389	2.7094
	-0.0874085	-0.830556	-0.631561	-1.24401	-0.208267		0.536975	4.89897	3.2945	2.93667	2.82746
	0.190163	-0.945752	-0.660235	-0.636356	-0.0134093		0.22439	4.84079	3.51731	2.35761	2.98459
	-0.343983	-0.420226	-0.988003	-0.706572	0.274529		0.745974	5.51381	3.10542	1.87834	3.19378
	-0.48482	-0.664792	-0.997508	-0.88302	1.01686		0.297487	5.24952	2.23256	1.21148	3.07605
	-0.716151	-0.750773	-1.10955	-0.278833	0.666471		0.744717	4.44759	1.33456	1.66757	3.28838
	-0.683607	-0.666035	-1.28419	-1.15278	0.580945		0.471883	4.06444	1.49154	1.14065	2.13288
	-0.910458	-0.744246	-0.936265	-0.303171	0.387504		0.549132	3.94434	1.7897	0.836099	3.27885
	-0.845846	-0.420178	-1.4042	-0.372569	0.841162		0.344403	4.38628	2.09288	0.256687	3.64854
	-0.567133	-0.757891	-1.54061	0.150793	0.700469		0.812749	4.61046	2.19928	-0.206629	4.06278
	-0.757481	-0.821372	-1.21275	0.368033	0.182895		0.304198	5.65028	1.75526	-0.653273	3.49447
	-0.369683	-0.877629	-1.37712	-0.627409	0.764739		0.49858	6.02387	1.18779	-0.0705796	3.68468
	-0.112593	-0.601388	-1.40031	-0.482175	0.520661		0.146553	5.17697	1.47527	-1.46445	3.87701
	-0.244996	-0.276922	-1.31828	-1.36582	0.261303		0.48385	5.41689	0.617212	-1.30309	3.94981
	0.0219088	-0.364702	-0.96346	-1.5842	0.362005		1.23823	4.20623	1.11583	-1.19641	3.87839
	0.0412985	-0.645597	-0.715561	-0.824804	-0.365452		1.9362	4.57945	1.22871	-1.18603	4.36107
	0.181177	-0.239308	-0.456145	-1.05745	0.103081		1.5214	4.62626	1.48595	-1.78536	4.3024
	0.458809	-0.0969307	-0.672767	-0.0131203	0.575603		1.56174	3.56411	1.90323	-1.50837	5.15164
	1.00057	0.312846	-0.683531	-0.476693	0.189306		1.2679	3.27551	1.84047	-1.47274	4.40396
	1.09757	0.213345	-0.65229	0.0291189	0.18375		1.07796	3.46823	1.36612	-0.538891	4.25395
	0.497429	0.404253	-0.327203	0.0969936	0.684616		0.929132	3.47916	1.6247	0.156237	3.8242
	0.813765	0.767047	-0.346905	0.394601	1.643		1.42235	2.21265	2.57823	0.383575	3.79238
	0.679035	1.035	-0.445642	1.25485	1.19107		1.3493	2.62693	2.84313	0.142002	3.42511
	0.590136	0.433917	-0.21563	1.56202	1.32098		1.22599	2.45473	3.59639	0.685068	3.28231
	0.304417	-0.133995	-0.472265	1.22921	1.80524		0.869473	2.51353	4.23519	0.841878	2.51649
	-0.191559	-0.365778	-0.190898	0.344985	1.55429		-0.269306	3.58442	3.33899	0.25833	2.05889
	-0.449162	0.160274	-0.319243	-0.535296	1.88096		-0.334517	2.9149	3.8755	0.735328	2.05008
	-0.310166	0.295401	-0.577132	-0.963285	1.98378		-0.848369	3.74138	4.32223	0.908264	1.77929
	-0.723493	0.0454078	-0.292076	-0.895444	1.52201		-0.536193	4.33476	3.21351	1.50114	1.11518
	-1.14702	-0.287635	-0.592316	-1.4079	2.13895		-0.249689	4.67177	3.32963	1.64103	1.39634
	-1.12743	-0.599572	-0.157967	-1.42336	2.01963		0.0619993	4.7605	3.77813	1.46436	1.56663
	-0.837499	-0.419151	-0.395992	-2.15545	1.90395		0.0773475	4.06062	2.93974	1.20044	1.26516
	-0.783001	-0.521348	-0.308924	-2.15537	1.19871		-0.370324	4.39284	1.87889	0.986763	1.57307
	-1.14793	-0.619788	-0.0284322	-2.40555	0.842032		-0.428732	3.63315	2.59233	0.959299	1.51158
	-1.09833	-0.473903	-0.257183	-2.12035	0.799812		-0.36326	3.5868	2.20706	1.55352	1.41788
	-1.11793	-0.147504	0.0266654	-1.23159	0.870909		-0.150433	2.73838	1.91203	1.926	2.15295
	-0.776339	-0.117962	-0.287714	-0.746258	0.750339		0.319385	1.86524	2.95791	1.90622	2.30843
	-0.832655	-0.247772	-0.274727	-0.152106	0.766097		-0.305274	2.19175	2.57092	1.9126	2.28042
	-0.850526	-0.690569	0.00926554	0.337178	0.187282		0.505947	1.87895	1.98609	2.3446	2.28513
	-0.776783	-0.279321	-0.0451957	0.912535	-0.0049644		0.221106	1.61249	2.13178	2.16258	2.69995
	-0.827982	-0.100727	0.489075	0.564716	0.445876		0.115547	1.72881	2.74618	2.45661	2.79871
	-1.1438	-0.267927	0.0483157	0.149821	-0.026836		-0.0195983	1.57758	2.63479	2.86369	2.80953
	-1.02282	-0.449395	-0.122567	-0.157226	-0.39123		-0.476336	1.96148	3.39165	3.31424	2.59732
	-1.37548	-0.946262	-0.490346	-1.03375	0.00449142		-0.127751	2.08556	4.04504	3.99822	2.31623
	-1.11412	-0.87371	-0.676937	-1.75593	0.265091		0.0877379	3.23992	3.28743	3.5102	2.89385
	-1.01257	-0.536028	-0.696239	-1.85126	0.661029		0.573981	3.29225	3.29591	3.22366	2.95642
	-0.872009	-0.753643	-0.87434	-1.62376	0.221667		1.36754	4.63675	3.58562	2.5131	2.71998
	-0.756845	-0.663664	-0.93643	-1.43623	-0.116661		1.62323	5.08217	3.21834	2.57966	2.51864
	-0.482333	-0.578381	-0.64779	-1.84279	-0.330031		1.96681	4.15237	3.00099	2.24439	2.10889
	-0.417232	-0.688159	-0.801584	-2.29021	0.131759		2.04785	4.22983	2.38649	2.45861	2.07032
	-0.470572	-1.02715	-0.911623	-3.10364	0.246405		2.25249	4.82064	2.80986	1.92568	1.90979
	-0.0283735	-1.04632	-1.42903	-3.21244	-0.37395		2.61626	4.1155	2.72311	2.87657	1.81703
	0.1776	-0.331902	-1.0595	-1.95639	-0.0735744		2.3769	4.12489	3.35506	2.57339	1.26332
	0.117265	-0.417798	-1.04949	-1.33701	-0.0516854		2.46418	4.12217	3.11569	2.36749	2.1648
	0.746795	-0.142433	-0.949421	-0.130028	-0.029369		2.66623	4.05997	2.83656	1.49117	2.77377
	0.935973	-0.580765	-0.671298	0.216393	-0.320967		2.69349	3.94783	3.60344	1.70307	3.13488
	0.939593	-1.18561	-0.77728	-0.453085	-0.490908		2.18576	3.41895	2.89843	1.44288	3.06299
	0.681276	-0.961714	-0.584529	-0.992559	-0.771843		1.44477	2.73584	2.41131	1.21798	2.84211
	-0.0106478	-0.846091	-0.609166	-0.947578	-0.484372		0.891018	2.26704	2.82703	1.18852	2.9634
	-0.362014	-1.09522	-1.41991	-0.732141	0.171777		0.879368	2.42791	3.59344	0.867376	3.06716
	-0.338734	-0.792803	-1.212	-0.357946	-0.0570903		0.494326	3.10175	4.06918	-0.023958	2.85543
	-0.119989	-0.661841	-1.25184	-0.676188	-0.154198		0.977096	1.97032	3.65494	-0.766703	2.82183
	-0.52046	-0.816818	-0.79491	0.281579	-0.205896		0.885712	2.49921	3.21891	-1.59194	2.18615
	-0.505141	-1.10718	-0.689279	-0.107201	0.311899		0.99773	1.8698	2.40507	-1.02822	2.54861
	-0.360694	-1.32933	-0.760163	0.828179	0.854914		1.47484	1.73633	2.356	-1.11322	2.41715
	-0.523401	-1.42027	-0.961614	0.157545	0.825444		1.40138	1.51105	2.63323	-0.900092	2.63781
	-0.741432	-1.00211	-1.42089	0.267117	1.27761		0.686393	1.31218	2.24738	-0.397184	1.85027
	-0.400726	-0.658291	-1.38147	0.79586	1.34459		0.860643	1.24598	2.36776	-0.269038	1.61609
	-0.169062	-0.57502	-1.36569	2.09164	1.78943		1.07451	2.02448	2.64492	1.13017	2.26611
	0.728319	-1.01896	-1.21475	2.17348	2.05542		1.48765	2.46348	2.39606	1.64355	2.20419
	0.518264	-0.736573	-0.561477	2.40073	1.71053		1.11615	2.70053	2.27925	1.72638	2.54916
	0.556152	-0.966956	-0.923866	2.28779	1.22928		1.412	2.32498	2.37788	2.47683	2.68851
	0.964033	-1.16007	-0.53191	2.64492	1.33501		0.566694	2.85189	2.63774	3.20767	2.91011
	1.41722	-0.832807	-0.548506	2.2707	1.63051		0.721509	2.75301	2.53595	3.02866	2.38956
	0.94731	-0.894881	-0.678222	1.63608	0.781652		0.966242	2.59593	2.63491	1.88009	2.77994
	0.602463	-0.556212	-0.140757	0.425157	0.384514		1.01988	2.46542	2.78611	2.13261	3.00477
	0.143329	-0.261909	0.19133	0.374801	0.347077		1.25585	2.68755	2.62149	2.01617	2.19478
	0.683886	-0.336915	0.743585	0.754307	-0.190035		1.67444	2.26372	2.3699	2.49898	2.75397
	0.140715	-0.70107	0.919772	0.540589	0.0620825		1.44422	2.83326	2.68778	2.9998	3.01573
	-0.310938	-1.1313	0.670195	-0.817306	-0.118059		1.35342	2.02663	2.11596	1.8004	2.81629
	-0.769197	-0.430714	0.655084	-0.561873	0.00014347		1.09113	2.59197	1.41196	0.584211	2.7352
	-0.204731	-0.703228	0.401734	-0.951484	-0.436435		1.58483	2.76794	1.00936	0.72048	2.61555
	-0.140966	-0.535599	0.612321	-0.576314	0.124781		1.63172	2.44397	0.936763	0.494476	2.82702
	-0.798274	-0.370389	0.355804	-1.12937	0.595052		2.33001	2.77793	1.34367	0.411511	3.08634
	-1.24739	-0.636509	0.302651	-0.0722541	0.307013		2.38713	2.70491	1.46583	0.859659	4.03614
	-1.02307	-0.267811	0.504532	-0.0814464	0.614045		2.60386	3.14125	1.01209	0.907626	3.62144
	-1.02411	-0.304433	-0.0753119	0.126878	0.731941		2.48969	3.81461	1.00898	0.671668	2.95273
	-0.741732	-0.102153	-0.351635	0.11063	0.472836		2.36385	3.50549	0.491534	1.87269	3.80782
	-1.51708	0.134563	-0.516406	-0.307648	0.794079		2.4988	3.66353	0.33097	0.943152	3.50559
	-1.28266	0.667653	-0.458713	-0.284939	0.895878		2.83075	3.65888	0.5465	0.31854	3.51409
	-0.984241	0.776721	-0.0105561	0.0485984	1.47499		2.83938	3.0076	0.423747	0.953402	3.00982
	-0.861801	0.436204	0.0341541	-0.503474	1.04514		2.8544	2.24106	0.722167	1.56341	3.82401
	-1.22467	0.465133	0.166787	-0.27417	1.06905		2.76136	2.33654	1.28551	2.28296	3.20206
	-1.51169	0.575107	0.544515	-0.73326	1.04068		2.79246	2.07605	1.94864	2.31432	3.21307
	-1.47686	0.725126	0.758517	-0.184334	0.858356		2.61321	1.74312	2.07557	2.05963	2.8054
	-1.3957	0.793331	0.685459	-1.18146	1.04673		2.54759	1.5187	2.31793	1.96183	2.40964
	-1.61231	0.818991	0.60657	-0.58579	1.213		1.61104	1.31216	2.43961	2.32893	2.45048
	-1.33444	0.803486	0.820765	-1.0182	1.03455		1.57246	0.937517	2.98523	2.6426	2.67837
	-1.41209	0.640656	0.972647	-1.35368	0.710049		1.16404	1.41004	3.36003	1.86607	2.24123
	-1.04654	0.547216	0.456354	-1.12706	0.217628		0.962892	1.31991	3.57387	1.97834	2.55688
	-1.46756	0.103325	0.0928253	-1.45104	0.105458		0.716954	1.30234	4.10997	1.80566	2.34791
	-1.39536	0.614085	-0.348387	-2.37906	0.00803129		0.836412	1.57083	4.23854	1.64647	3.14357
	-1.27838	0.387838	-0.579448	-2.0281	0.251443		0.778963	1.41862	4.86962	2.0682	2.21561
	-1.21144	0.152338	-0.799876	-1.98968	0.312808		0.526958	1.0952	3.7823	2.13114	2.9232
	-1.18514	0.223753	-1.15553	-3.09886	0.0632763		-0.235116	1.29995	3.3224	1.67975	2.43283
	-1.0483	0.0102362	-1.56285	-3.3816	-0.223361		0.0846609	1.84337	2.32272	2.76006	2.43511
	-0.992893	-0.126248	-1.36242	-3.23228	-0.0990241		-0.121903	2.94935	1.8851	1.9528	2.84107
	-0.967155	-0.545529	-1.90868	-3.43448	0.232749		0.409554	3.30391	2.73312	2.07883	2.47914
	-1.10919	-0.576837	-1.35336	-2.16517	0.0287437		0.206166	3.20203	1.99525	1.31413	1.99934
	-1.15881	-1.01685	-1.62529	-1.75349	0.297595		0.400868	2.44855	1.68715	1.03298	1.96735
	-1.25814	-1.42072	-1.25678	-1.88893	0.476214		0.296502	2.63738	1.62449	0.924771	1.71746
	-1.28075	-0.881543	-1.27675	-1.63056	-0.0038321		0.530996	3.02832	1.07651	0.987513	2.52938
	-1.40711	-1.2424	-1.3444	-1.0914	-0.518325		0.104009	2.95108	1.34585	1.25442	2.04354
	-1.46029	-1.37575	-0.990663	-1.37282	-0.780401		-0.203647	2.44879	1.25451	2.35727	2.4154
	-1.37454	-1.14021	-1.18116	-1.8197	-0.857176		-0.344889	2.56241	1.27213	1.34339	2.16907
	-1.14409	-1.35441	-1.1658	-0.832687	-0.867374		-0.0513672	3.01516	0.96018	2.3365	2.94399
	-0.453015	-1.32701	-0.706136	-0.988288	-0.77498		-0.32114	2.64977	1.25859	1.76356	2.96782
	-0.290014	-0.943392	-0.96389	-0.917079	-1.24706		-0.239378	1.88002	1.4436	1.85468	2.42646
	0.0600062	-0.457218	-0.541893	-1.24269	-1.51598		0.242492	2.79993	0.533333	1.18709	2.44439
	-0.0963879	-0.53906	-1.53072	-2.17736	-1.09561		0.852384	2.91145	0.202741	1.40413	2.57892
	0.351348	-0.258964	-1.53169	-2.26184	-1.16016		0.676578	4.25605	0.640697	0.974993	2.73391
	1.13114	0.403117	-1.64173	-2.67824	-0.858604		0.572886	3.88329	0.803163	1.28395	2.62197
	1.70006	0.261482	-1.50161	-3.16961	-1.06744		-0.418679	4.17286	1.01616	1.62737	2.16918
	2.1484	0.643758	-1.36425	-2.69987	-1.02358		-0.0798995	4.33859	1.55238	1.04825	2.29867
	1.6321	0.90186	-1.56426	-2.44267	-0.88408		0.269977	5.54417	1.17817	0.0717072	2.3875
	1.40403	1.13327	-1.0731	-2.21751	-0.468266		0.73581	6.19642	1.81483	0.190593	2.26423
	1.62783	1.29163	-1.13909	-1.80916	-0.562421		0.972213	5.6377	1.73087	-0.590173	1.89237
	1.37445	1.04614	-1.24094	-1.74715	-0.365428		0.645146	4.65549	2.25372	-0.676212	2.05321
	1.0673	1.10534	-1.30239	-1.61725	-0.188878		0.408536	4.64044	1.80256	-0.487802	2.00636
	1.06342	0.576475	-1.50229	-1.94831	-0.215825		0.0523213	3.67006	2.20434	-0.290752	2.72833
	0.691019	0.263196	-1.08485	-2.41067	-0.488158		-0.587195	4.18108	2.64758	-0.191036	2.12337
	0.183686	0.22067	-0.738212	-2.32148	0.0561547		-0.217777	3.66184	1.72306	0.773639	1.97155
	-0.49806	0.233012	-0.695728	-2.36319	0.0887073		-0.319898	4.49249	1.43732	1.0115	2.16802
	-0.883381	-0.116081	-0.625726	-2.53525	-0.188559		0.904777	3.23064	0.810131	0.597666	2.55543
	-1.28276	-0.577654	-0.736907	-2.8043	0.47531		0.984627	3.80951	0.673716	0.66061	2.37563
	-1.03827	-0.743364	-0.748857	-2.90344	0.583015		1.28183	3.0883	0.724773	0.673984	2.04098
	-0.566946	-0.729681	-0.757693	-3.08024	0.0246656		1.2311	2.79377	0.886334	1.01137	1.87758
	-0.816832	-0.611389	-0.656554	-3.55232	-0.2018		0.969247	3.36934	1.55758	1.01719	1.73581
	-1.43348	-0.698125	-0.496285	-2.97871	-0.239811		0.934161	3.91682	1.1449	1.30344	1.51906
	-1.52999	-0.682241	-0.505463	-2.85925	-0.209734		0.916884	3.67116	0.91405	1.5535	2.20272
	-1.03162	-0.678227	-0.433567	-1.72382	-0.53967		0.185061	3.37774	1.00493	1.28879	1.84807
	0.116461	-0.150933	-0.444995	-1.41196	-0.593775		0.929991	2.14347	1.65914	1.7633	2.46998
	0.775844	-0.195151	-0.355448	-1.52708	-1.03061		0.809962	2.25969	1.83768	1.65906	2.36638
	0.806114	-0.353697	-0.344035	-0.559041	-0.928325		1.11174	2.07989	2.17184	1.32542	2.53909
	0.60099	-0.33882	0.0267062	0.498581	-0.175158		0.98986	2.94813	1.97115	2.15404	1.67409
	0.832975	-0.315686	0.0745489	0.402514	-1.02058		1.48263	2.33051	2.11356	2.28689	1.5683
	1.04685	-0.0629163	-0.0734787	0.256893	-0.955307		1.13597	2.91033	1.80905	2.48691	2.14418
	1.12855	-0.382634	0.0742856	-0.159956	-0.898647		0.739925	2.72348	2.05129	2.28155	2.2874
	0.823437	-0.62513	0.255672	-0.157177	-0.526036		1.13658	2.41935	1.3047	2.90436	2.59389
	1.20308	-0.11247	-0.0988079	-0.57233	-0.43451		1.51589	2.44876	1.2921	2.36419	3.03954
	1.56577	-0.470672	0.0150277	-0.49063	-0.453497		1.81888	2.74011	1.24499	2.06885	2.19987
	1.20385	-0.171373	0.227128	-0.516576	-0.529357		2.4124	3.04071	1.17782	2.54911	2.32833
	0.674571	-0.241342	0.421656	-0.566317	-0.455088		1.88407	3.57896	1.3225	2.48466	2.16092
	0.311442	-0.255948	0.436073	-0.572468	-0.784753		1.80495	2.59938	1.96893	2.3028	2.01708
	0.224605	-0.400593	0.286864	-0.420247	-1.26392		1.81509	1.66152	1.22176	2.13008	1.85533
	0.874138	-0.0697669	0.0178536	-0.655789	-1.31658		1.34178	0.770575	1.26114	1.32229	2.35308
	0.772612	-0.15177	0.251279	-0.720686	-0.812171		0.729948	1.89356	0.792695	0.856488	2.26252
	0.866029	-0.454225	0.435551	-0.260395	-1.17758		1.27958	1.51191	1.53244	0.352682	2.09968
	1.03109	0.00935465	0.297232	0.194238	-1.20247		1.35653	1.66173	0.909044	0.826094	2.10998
	0.813571	-0.117709	-0.126156	1.06024	-1.29682		0.768097	1.85567	0.977779	-0.0934646	2.38917
	0.852514	-0.537302	0.0775731	0.972651	-1.07587		0.677181	2.12094	1.11798	-0.1022	1.7502
	0.442804	-0.581232	-0.0851083	0.368289	-1.08056		0.800935	2.65787	1.38078	0.0272365	1.63729
	-0.0210928	-0.955336	-0.0861505	-0.343479	-0.787116		0.748692	2.27048	1.00927	-0.161854	1.2121
	-0.0588253	-0.831439	0.0190979	-0.124524	-0.669315		0.626854	2.62054	0.336044	-0.631587	1.66154
	-0.376331	-0.851655	-0.337702	0.873849	0.103858		0.921395	3.62412	0.374687	-1.15819	1.51946
	-0.534405	-0.963584	-0.325492	0.148102	0.0266076		1.07511	5.02715	0.959292	-0.656044	1.05511
	-0.921997	-0.819048	-0.0958282	0.425617	0.102253		1.36791	6.40712	0.902263	-0.369552	0.752242
	-0.9655	-0.753164	-0.526122	0.520596	-0.253575		1.36979	5.15882	0.515941	-0.580788	1.25324
	-0.947631	-0.479862	-0.426137	0.730548	-0.205357		0.832728	4.55873	0.094809	-0.408851	1.00841
	-1.79544	-1.08218	-0.575707	1.16321	0.339138		1.2718	4.24367	0.737368	-0.557655	1.15739
	-1.41532	-1.11789	-0.27154	0.649096	0.18309		1.5424	4.13095	1.53578	0.714899	0.895828
	-1.16495	-1.05712	-0.43939	0.572816	-0.555872		1.71042	4.09199	1.61225	0.884643	1.17112
	-1.09522	-0.944855	-0.0981231	1.87794	-0.783553		1.6239	3.04878	2.46272	0.480358	1.06512
	-0.96872	-1.02848	-0.59821	1.77224	-0.66629		1.601	3.73243	2.98347	0.626939	1.43114
	-1.13848	-1.31769	-0.997637	2.61049	-0.477757		2.00491	3.18408	3.05219	-0.0212394	0.729185
	-0.745718	-1.39344	-0.92622	2.23396	-1.13725		2.10344	3.05706	2.92137	0.357719	1.22154
	-0.299837	-1.41677	-0.378796	2.04845	-0.826554		1.72574	1.79204	2.83138	0.544583	1.16025
	-0.102887	-1.68671	-1.00617	1.12494	-1.19186		2.03586	0.988485	2.67603	1.03443	1.47736
	0.0665083	-1.59655	-0.353058	1.33751	-1.44063		2.37672	1.15637	3.18524	2.29934	1.23815
	-0.249093	-1.5502	-0.640135	0.253794	-1.14622		1.95342	1.27621	2.82099	2.65722	1.03714
	-0.160908	-1.0505	-0.559105	-0.417536	-1.48669		1.46164	1.34609	2.51336	2.81803	0.654407
	-0.0989821	-1.02152	-0.570781	-0.795995	-1.15549		1.60298	1.15652	1.65116	1.99359	0.00593554
	-0.909973	-1.18233	-0.439902	0.121551	-0.806518		1.46535	0.46178	2.01396	2.47968	-0.138237
	-0.901916	-1.40286	-0.825497	-1.19369	-0.928843		0.937019	0.367702	1.57958	2.77854	0.416222
	-0.642998	-1.33688	-0.867959	0.0132541	-1.05335		1.0056	0.639865	1.19901	2.08345	0.165372
	-0.493479	-1.1869	-0.779402	-0.850277	-1.6323		0.598253	0.0784939	0.556193	2.49627	0.425199
	-0.888385	-1.18748	-0.752737	-1.74951	-1.46423		0.171279	-0.197387	0.0158819	3.11386	0.343442
	-1.0717	-1.0487	-0.87933	-1.67215	-1.57269		-0.073545	0.547347	0.917606	3.97372	0.336278
	-1.26854	-1.02284	-0.622444	-0.843294	-1.17322		-0.967524	0.666209	1.15178	3.79409	0.256428
	-1.6119	-0.9331	-1.58655	-1.09289	-0.639436		-1.06481	0.326468	1.36751	2.60974	-0.0632306
	-1.53399	-1.12329	-1.49594	-0.490552	-1.0816		-0.867024	0.622712	1.52155	2.5571	-0.187219
[truncated: 3,342 more rows]
[truncated: 4 more columns]

## Sheet: Figure 3
Figure 3C
	RV (N=5 mice)	Mice 1	Mice 2	Mice 3	Mice 4	Mice 5
	CLA	3.50416	4.16119	1.53307	4.81822	3.50416
	MS	14.4547	13.3596	10.2935	16.4258	11.3885
	HDB	3.50416	4.81822	1.97109	2.84713	3.94218
	BLA	1.97109	2.84713	1.31406	1.53307	1.75208
	dHPC	17.3018	19.2729	15.5497	21.025	12.4836
	RSA	5.69426	7.00832	3.28515	6.35129	5.25624
	RSG	3.06614	4.16119	3.50416	5.03723	2.84713
	LH	3.94218	2.84713	4.81822	1.53307	1.97109
	SuM	1.97109	3.28515	1.31406	1.75208	2.40911
	IPN	3.06614	4.16119	1.75208	2.40911	2.84713
	LEC	31.9755	26.9382	32.6325	35.9177	23.6531
	MEC	1.53307	3.28515	2.1901	1.97109	1.31406
Figure 3F
		RV+BFP+/RV+	RV+Reelin+/RV+	(RV+BFP+Reelin+)/RV+
	Mice 1	58.6207	70.6897	56.0345
	Mice2	67.3469	67.3469	62.2449
	Mice3	65.5172	73.5632	55.1724
	Mice4	58.3333	61.3636	54.5455
	Mice5	68.6275	69.6078	66.6667
Figure 3G
		ACSF	TTX	TTX+4-AP	NBQX
	Cell 1	275.3	7.9	202.6	9.8
	Cell 2	309.4	6.7	173.3	9.2
	Cell 3	466.3	11.6	242.3	15.9
	Cell 4	659.8	15.3	206.9	40.9
	Cell 5	394.3	14.6	277.7	17.7
	Cell 6	429.7	14	139.8	14.6

## Sheet: Figure 4
Figure 4C
		PV cell number/S (/mm2)			c-fos cell number/S (/mm2)			PV+c-fos+(%PV+)
		Ext.+ Sal	Ext.+ CNO		Ext.+ Sal	Ext.+ CNO		Ext.+ Sal	Ext.+ CNO
	Mice 1	20	28		171	104		20	3.57143
	Mice 2	36	23		234	139		22.2222	4.34783
	Mice 3	16	14		192	88		37.5	7.14286
	Mice 4	28	16		256	150		35.7143	18.75
	Mice 5	25	25		209	116		28	8
Figure 4E
	LEC-vCA1 (Early-Ext.)							LEC-vCA1 (Late-Ext.)
	Mice 1	Mice 2	Mice 3	Mice 4	Mice 5	Mice 6		Mice 1	Mice 2	Mice 3	Mice 4	Mice 5	Mice 6
	-0.251703	-0.508639	-2.44711	-0.350806	1.04568	-0.191166		2.79085	0.710372	0.414018	-0.721859	-0.484499	1.0097
	-0.223528	-0.476335	-2.39667	-0.351113	1.00706	0.0684507		2.69361	0.789937	0.584113	-0.788853	-0.365704	0.981196
	0.036262	-0.275085	-2.3307	-0.399846	0.926185	-0.0757396		2.80364	0.802356	0.497369	-0.694181	-0.596785	0.98441
	0.0177525	-0.265342	-2.07501	-0.390209	0.721728	0.00683306		2.66332	0.778872	0.499058	-0.592142	-0.621841	0.971577
	0.114704	-0.448952	-1.94075	-0.362101	0.826982	0.228862		2.486	0.819492	0.146633	-0.533114	-0.727014	0.947343
	0.29326	-0.448588	-1.79723	-0.3591	0.70218	0.406924		2.25605	0.698636	0.0205579	-0.487964	-0.806473	0.988011
	0.170938	-0.440028	-2.06009	-0.301193	0.844041	0.265061		2.38297	0.549079	0.047581	-0.432189	-1.00064	0.850208
	0.144413	-0.369438	-1.83353	-0.258579	0.804506	0.299069		2.39474	0.418587	-0.171401	-0.522254	-0.956533	0.878704
	0.0892922	-0.191245	-1.86806	-0.225369	0.764329	0.331334		2.45191	0.260134	-0.406907	-0.540234	-0.793718	0.892715
	-0.0870179	-0.224164	-1.72302	-0.0913384	0.972347	0.256667		2.46648	0.332019	-0.122436	-0.511045	-0.93291	0.776495
	-0.114324	-0.0902618	-1.35902	0.0574629	0.977949	0.311214		2.51225	0.120143	0.0053919	-0.466413	-0.890526	0.407724
	-0.145078	-0.160252	-1.24818	0.211877	0.994156	0.23893		2.4913	0.144035	-0.0364454	-0.467519	-0.938683	0.209415
	-0.228951	-0.151575	-0.825575	0.254702	1.19581	0.180778		2.31536	0.0955436	-0.102391	-0.409953	-0.893315	0.106654
	-0.453929	-0.167649	-0.819332	0.392665	1.33495	0.319057		2.18723	0.227355	-0.0625255	-0.503683	-0.717297	-0.0040802
	-0.472518	-0.125805	-0.8198	0.436571	1.6616	0.197188		2.16266	0.325807	-0.348755	-0.538267	-0.70574	-0.15826
	-0.473243	0.0481813	-0.425462	0.490085	1.57906	-0.0312276		2.31708	0.230434	-0.327154	-0.510494	-0.447218	-0.520717
	-0.590581	0.0145237	-0.549109	0.508049	1.61931	-0.178108		2.24038	0.312676	-0.280981	-0.579801	-0.292619	-0.685734
	-0.481599	-0.0833518	-0.13278	0.531177	1.81245	-0.0998622		2.22754	0.406484	-0.198468	-0.708098	-0.117272	-0.555239
	-0.52443	-0.0091092	-0.458819	0.519063	1.82572	0.0269157		2.13814	0.480167	-0.312716	-0.619743	0.00076701	-0.607933
	-0.780521	-0.0754385	-0.469007	0.581351	1.85048	-0.144643		2.46561	0.528103	-0.207151	-0.451605	-0.126087	-0.795855
	-0.669902	-0.0051028	-0.511673	0.538854	1.67594	-0.178552		2.4404	0.332662	-0.295688	-0.511383	-0.0285659	-0.795386
	-0.87722	-0.028197	-0.719145	0.496782	1.56131	-0.25334		2.26674	0.512578	-0.228962	-0.460153	-0.0750347	-0.591328
	-1.04815	-0.183788	-0.751682	0.482491	1.45327	-0.220294		2.14432	0.538855	-0.435317	-0.420648	0.0370698	-0.536291
	-1.37587	-0.117763	-1.10917	0.550453	1.13831	-0.266901		2.24396	0.543718	-0.44511	-0.488925	-0.0919179	-0.234133
	-1.36736	-0.0787767	-1.00182	0.463588	0.986248	-0.267438		2.12184	0.518594	-0.510859	-0.476863	-0.136153	-0.0760204
	-1.53568	-0.0982405	-0.920723	0.450845	0.976284	-0.139914		2.11655	0.37996	-0.392911	-0.60618	-0.181579	-0.147503
	-1.78593	-0.196519	-1.07464	0.453281	0.800742	-0.0838071		2.09391	0.400102	-0.447099	-0.610027	-0.335505	0.264933
	-2.00787	-0.100078	-1.0009	0.468398	0.575097	0.0502604		2.11468	0.387042	-0.65384	-0.600444	-0.396711	0.265323
	-2.15699	-0.0479864	-1.32622	0.547467	0.40336	0.062617		2.11957	0.32835	-0.635696	-0.650678	-0.747287	0.254038
	-2.17318	-0.352722	-1.17272	0.591734	0.286127	-0.0416984		2.09275	0.275519	-0.417151	-0.712658	-0.97332	0.405789
	-1.83852	-0.49669	-0.907365	0.574529	0.277384	-0.0920595		1.58067	0.172114	-0.453641	-0.78593	-0.909282	0.45753
	-1.85715	-0.448381	-0.988057	0.57735	0.239158	-0.0972849		1.52324	0.199	-0.382619	-0.810596	-1.05789	0.679436
	-1.91915	-0.559497	-0.642066	0.598978	0.232264	-0.0920895		1.66626	-0.0087945	-0.333099	-0.808414	-1.15053	0.636226
	-1.78308	-0.414495	-0.676439	0.560287	0.365986	0.0104851		1.80637	-0.0108921	-0.308142	-0.736132	-1.16717	0.798325
	-1.63094	-0.32373	-0.525571	0.472354	0.225634	0.0616495		1.70912	-0.111538	-0.117985	-0.722932	-1.07766	0.767129
	-1.36195	-0.511799	-0.549531	0.449828	0.192405	0.102495		1.77806	-0.110652	-0.12792	-0.749158	-1.15731	0.847967
	-1.22667	-0.489289	-0.768924	0.408489	0.0861028	-0.0438014		1.93121	-0.175833	0.0103282	-0.565013	-1.32435	1.06896
	-1.26203	-0.449698	-0.997245	0.43	0.18678	-0.0548557		1.75465	-0.225035	0.17138	-0.694655	-1.45086	0.873729
	-1.23534	-0.502583	-1.02213	0.501707	0.326579	-0.0690297		1.72832	-0.316513	0.370763	-0.610007	-1.26052	0.950764
	-1.49526	-0.488019	-1.12	0.509179	0.331423	0.0155566		1.70498	-0.396674	0.397184	-0.573686	-0.838177	0.992396
	-1.72148	-0.26126	-0.987819	0.5295	0.337162	-0.0791261		1.78952	-0.394926	0.477613	-0.482059	-0.761584	0.800179
	-2.05786	-0.135814	-0.994459	0.533375	0.466435	0.0771642		1.87046	-0.352668	0.643346	-0.460911	-0.820974	0.828669
	-2.07347	-0.114033	-0.668776	0.563984	0.613844	0.0315216		2.03994	-0.161145	0.445433	-0.429695	-0.815436	0.603273
	-1.97282	-0.0467208	-1.11028	0.588522	0.735164	0.0616833		1.88215	0.0578609	0.369455	-0.530837	-0.779487	0.546007
	-2.19251	-0.0686127	-1.22115	0.576636	0.789506	-0.163778		1.73406	-0.0191406	0.536944	-0.650883	-0.855438	0.49927
	-2.22212	-0.0507519	-1.33864	0.640186	1.011	-0.359665		1.81475	-0.0448534	0.439037	-0.591811	-0.791786	0.322667
	-2.67909	0.174822	-1.23278	0.704203	1.02632	-0.493915		1.64325	-0.084931	0.431513	-0.444587	-0.689965	0.227271
	-2.83564	0.126743	-1.24864	0.750537	1.08967	-0.566285		1.73155	0.0610445	0.685037	-0.500012	-0.462597	0.175027
	-2.81613	0.116259	-1.36051	0.61453	0.988079	-0.45795		1.85677	0.0462102	0.70395	-0.431049	-0.252042	0.206687
	-2.74412	0.151471	-1.56371	0.578114	1.00055	-0.600978		2.04252	0.241766	0.644689	-0.48056	-0.446065	0.126319
	-2.38956	0.191414	-1.24385	0.485874	0.957362	-0.805989		1.96778	0.462305	0.57104	-0.380375	-0.382189	-0.0204515
	-2.3101	0.237866	-1.4832	0.411526	0.873914	-0.716141		1.79099	0.589759	0.247899	-0.430488	-0.323828	0.0835731
	-2.30072	0.283534	-1.50188	0.418107	0.618426	-0.72876		1.8882	0.618889	0.275276	-0.395829	-0.272056	0.0152329
	-2.39728	0.289116	-1.5183	0.406763	0.608148	-0.696715		2.01099	0.628726	0.34323	-0.419888	-0.202515	0.0505012
	-2.60902	0.308775	-1.19964	0.321627	0.556546	-0.639948		2.07938	0.564458	0.362571	-0.419546	-0.0902885	0.282638
	-2.52018	0.310052	-0.882954	0.370547	0.455575	-0.497396		2.16811	0.633912	0.247595	-0.359961	-0.0112764	0.216301
	-2.49655	0.140482	-0.85046	0.2918	0.374108	-0.410288		2.10546	0.812501	0.112377	-0.430187	-0.108133	0.281884
	-2.40656	0.0446866	-0.929101	0.301108	0.383301	-0.268482		2.14833	0.806777	0.225751	-0.523214	-0.242031	0.125693
	-2.34772	-0.0472198	-0.698522	0.331744	0.1909	-0.232077		1.94369	0.832016	0.11968	-0.607415	-0.488706	0.075417
	-2.29841	-0.0803998	-0.528368	0.424227	0.237262	-0.220077		1.81416	1.03498	0.213767	-0.645882	-0.505219	0.107831
	-1.96325	0.0268221	-0.606796	0.485193	0.0732242	-0.245031		1.65384	1.01352	0.463441	-0.673528	-0.593909	0.152145
	-1.78556	0.0530695	-0.754074	0.549575	-0.168956	-0.221425		1.51324	0.982376	0.583783	-0.665512	-0.763726	0.219635
	-1.65635	-0.0928261	-0.546601	0.632041	-0.171668	-0.230481		1.56941	0.890044	1.09359	-0.773347	-0.967676	0.31905
	-1.39862	-0.233222	-0.530211	0.691084	-0.276998	-0.321042		1.41212	0.834797	1.10779	-0.87499	-1.00427	0.425317
	-1.09046	-0.334385	-0.534981	0.786074	-0.458174	-0.270478		1.33939	0.730564	1.37575	-0.8961	-0.752678	0.515707
	-0.802154	-0.310262	-0.196755	0.86577	-0.531451	-0.157145		1.42335	0.63431	1.29394	-0.870245	-0.787519	0.579754
	-0.5916	-0.503638	-0.272146	0.92663	-0.576192	-0.255415		1.3391	0.603389	1.41832	-0.731886	-0.854847	0.738097
	-0.470969	-0.408068	-0.104331	0.995009	-0.449835	-0.403783		1.34502	0.338378	1.62871	-0.691346	-0.90977	0.8057
	-0.269946	-0.350685	0.00923004	1.00359	-0.637593	-0.35203		1.42871	0.324183	1.41614	-0.670273	-0.714489	1.07647
	-0.109915	-0.215852	-0.358373	1.01985	-0.512888	-0.217579		1.29038	0.226827	1.45485	-0.576724	-0.577847	1.06674
	-0.045335	-0.182747	-0.345125	1.07135	-0.67524	-0.433834		1.30455	-0.0298525	1.31696	-0.509339	-0.727745	1.0799
	-0.210567	-0.310339	-0.234359	1.02094	-0.669943	-0.321027		1.50758	-0.233504	1.19181	-0.455444	-0.549721	1.26706
	-0.570936	-0.412043	-0.378369	0.979713	-0.64051	-0.182647		1.61956	-0.337656	1.04367	-0.545026	-0.5404	1.36975
	-0.65459	-0.159781	-0.322294	0.983307	-0.80011	-0.208116		1.69615	-0.531509	1.01808	-0.465728	-0.151063	1.23771
	-0.723989	-0.136589	-0.31763	0.969733	-0.783833	-0.155562		1.80689	-0.6903	0.794972	-0.490696	-0.327179	1.07726
	-1.00194	0.0422627	-0.247049	0.928743	-0.560906	-0.220301		1.75384	-0.767548	0.620096	-0.368232	-0.592565	1.05599
	-0.811251	-0.0129026	-0.388203	0.929449	-0.625431	-0.467535		1.72518	-0.739437	0.772448	-0.332298	-0.586756	0.957459
	-0.665656	0.221355	-0.440603	0.879188	-0.811295	-0.457298		1.78428	-0.691843	0.691612	-0.510733	-0.449637	0.803543
	-0.425278	0.168962	-0.614227	0.897266	-0.980048	-0.293619		1.74413	-0.428212	0.761869	-0.539268	-0.522132	0.678285
	-0.252451	0.169884	-0.5467	0.828001	-0.941566	-0.466039		1.8391	-0.503559	0.981455	-0.577022	-0.686464	0.435426
	-0.289813	0.158715	-0.255254	0.810449	-0.997034	-0.382572		1.94266	-0.473519	0.780734	-0.56381	-0.591294	0.482746
	-0.0478195	0.244584	0.019891	0.775974	-0.873847	-0.274828		2.0528	-0.505397	0.991738	-0.692406	-0.518875	0.442717
	0.077508	0.237366	0.0772208	0.793782	-1.10862	-0.357081		2.14058	-0.459805	1.11118	-0.60161	-0.625651	0.154164
	0.38409	0.398772	0.670789	0.872807	-1.10809	-0.651623		2.07857	-0.576131	1.22107	-0.495187	-0.801936	0.0151176
	0.580713	0.387774	0.688789	0.836211	-1.07104	-0.689678		2.09093	-0.438284	0.753937	-0.474842	-0.942277	-0.117171
	0.631756	0.40224	0.923068	0.746187	-0.810085	-0.752998		1.91868	-0.315151	0.747792	-0.287704	-0.73202	0.00567393
	0.849598	0.293193	0.95475	0.744623	-1.01969	-0.773378		1.60604	-0.116261	0.533508	-0.303282	-0.768234	-0.0063099
	0.904229	0.196184	0.765542	0.712959	-0.732475	-0.73102		1.35977	-0.0320183	0.409017	-0.305484	-0.965205	-0.17239
	0.746035	0.176422	0.897601	0.620612	-0.634021	-0.633325		1.42284	-0.0568389	0.227728	-0.199199	-1.13226	-0.107835
	0.474882	0.251925	0.899138	0.504094	-0.533066	-0.51425		1.42177	-0.129875	0.352111	-0.164141	-1.06999	0.0224688
	0.158047	0.174831	1.06063	0.450386	-0.244519	-0.498719		1.48893	-0.104267	0.279064	-0.14553	-1.14593	0.0993345
	0.160037	0.154121	1.12072	0.357131	-0.209771	-0.510451		1.58651	-0.0013978	0.411979	-0.202694	-1.15863	0.101808
	0.103326	0.0817821	1.11553	0.241431	-0.0856894	-0.414689		1.43262	0.112703	0.449425	-0.112784	-1.23499	0.0963573
	0.0532329	0.157939	1.03174	0.155889	0.216768	-0.284193		1.18777	0.1309	0.182717	-0.164054	-1.14504	0.316619
	0.0571529	0.120407	0.758008	0.0467346	0.31626	-0.0154732		1.31473	0.235787	0.337363	-0.172655	-0.96083	0.348072
	-0.0007875	0.0559936	0.86439	0.034515	0.360673	-0.115765		1.10939	0.263685	0.559217	-0.125181	-1.10761	0.402359
	0.00245449	0.0583154	0.712317	0.00590778	0.104808	-0.0885278		1.41723	0.374399	0.55331	-0.105886	-1.35011	0.400303
	0.0573798	0.0476294	0.694135	-0.115898	0.18227	-0.057273		1.67821	0.299311	0.706808	-0.15209	-1.27543	0.399943
	-0.0348755	0.265926	0.649833	-0.153161	0.197134	0.0486735		1.88527	0.258058	0.638757	-0.151451	-1.00826	0.483846
	0.0325402	0.166242	0.660595	-0.148908	0.510592	-0.042742		1.83795	0.287748	0.726663	-0.178158	-0.923816	0.370803
	-0.0288457	-0.0361393	1.03975	-0.0808445	0.722443	-0.170221		1.7505	0.308889	0.555074	-0.250553	-0.802767	0.371632
	-0.0166656	-0.0664611	0.773984	-0.0732286	0.479899	-0.0858581		1.55022	0.434833	0.754452	-0.251704	-0.456925	0.420447
	-0.141527	-0.070742	0.576248	-0.0368324	0.498049	-0.231051		1.61522	0.292005	0.538852	-0.205737	-0.603257	0.438996
	-0.305958	-0.0186457	0.544162	0.027361	0.34939	-0.241798		1.57115	0.415468	0.358863	-0.160577	-0.63484	0.665442
	-0.27306	-0.0434047	0.721942	0.0225579	0.402587	-0.403464		1.66916	0.384721	0.45351	-0.137945	-0.902816	0.814529
	-0.58387	-0.0441782	0.770456	0.0182983	0.341451	-0.437613		1.65226	0.396225	0.283859	-0.167871	-1.01174	1.04457
	-0.851248	-0.118937	0.631079	-0.0340872	0.482812	-0.510626		1.7034	0.437239	0.488279	-0.294742	-0.94143	1.33772
	-1.10224	0.0648589	0.653949	-0.0392311	0.726007	-0.341446		1.42111	0.356599	0.402671	-0.394724	-0.715445	1.38066
	-1.1102	0.157732	0.506251	0.0120346	0.654822	-0.412837		1.35378	0.364122	0.456945	-0.381977	-0.965737	1.30092
	-1.13068	0.115658	0.558081	-0.0035386	0.403948	-0.508224		1.26949	0.229977	0.320356	-0.326598	-1.04803	1.3088
	-1.00013	0.0949208	0.443875	-0.0493033	0.462716	-0.505164		1.21517	0.335893	0.491964	-0.354726	-0.930918	1.32466
	-0.65199	0.264732	0.19868	-0.0789118	0.295167	-0.497036		1.38919	0.401344	0.464138	-0.38064	-0.813369	1.3085
	-0.353819	0.321805	0.430441	-0.103075	0.296711	-0.418215		1.33789	0.343319	0.223237	-0.331381	-1.21575	1.08397
	-0.017179	0.309491	0.648635	-0.169608	0.157046	-0.373539		1.22277	0.510663	0.27187	-0.188347	-0.955095	1.07109
	0.215397	0.228243	0.609632	-0.269672	0.296538	-0.53878		1.08716	0.538988	0.148154	-0.230157	-0.922572	0.902873
	0.361737	0.264165	0.448977	-0.322779	0.296054	-0.545002		0.748679	0.642655	0.215422	-0.327115	-0.635488	0.59906
	0.7412	0.105391	0.407457	-0.326897	0.331254	-0.593411		0.540972	0.743624	0.164214	-0.240236	-0.686858	0.398781
	0.956615	0.148663	0.0432772	-0.380473	0.392026	-0.466774		0.600792	0.710481	0.00522907	-0.195689	-0.53048	0.177005
	1.19322	0.104729	-0.113404	-0.378835	0.158939	-0.672218		0.639466	0.804933	0.101162	-0.16679	-0.521426	0.26738
	1.08145	-0.0188442	-0.230123	-0.388828	0.240832	-0.617053		0.595318	0.857152	0.0374449	-0.206152	-0.23658	0.266828
	1.21841	0.0140164	-0.122828	-0.412514	0.387391	-0.73677		0.371929	0.99704	0.0908415	-0.252097	-0.411061	0.00232402
	0.977144	0.126314	0.0785292	-0.35836	0.0397605	-0.674301		0.144815	0.949671	0.134886	-0.223405	-0.727889	-0.0158827
	1.11304	0.0932291	0.0595415	-0.329479	-0.154034	-0.645457		0.0744612	0.969415	-0.0417826	-0.064165	-0.76546	-0.155604
	1.06582	0.125903	-0.0891278	-0.300997	-0.0425768	-0.729049		-0.0064513	1.02047	-0.234887	-0.100535	-0.759671	-0.115463
	1.19603	0.212503	-0.27971	-0.243433	0.0691822	-0.961074		-0.373404	0.872359	-0.202105	-0.224913	-0.809203	-0.150638
	1.21508	0.260285	-0.524226	-0.168608	-0.171147	-0.872134		-0.315707	0.683064	0.0193032	-0.242717	-0.798295	-0.127066
	1.10659	0.126053	-0.37405	-0.0799627	-0.38919	-0.846638		-0.301465	0.604712	-0.0352784	-0.259854	-0.800494	-0.0373321
	1.13771	0.0654625	-0.346253	-0.0707284	-0.481535	-0.781783		-0.299899	0.676074	-0.186772	-0.268255	-0.604548	-0.0612315
	1.17837	0.108622	-0.168464	0.00816791	-0.476079	-0.774169		-0.487122	0.63887	-0.374781	-0.315505	-0.59464	-0.0646835
	1.30972	-0.0512125	-0.218439	0.052969	-0.371177	-0.68492		-0.59701	0.594588	-0.344262	-0.246639	-0.628429	-0.368982
	1.26387	-0.0520013	-0.176133	0.101546	-0.528699	-0.785518		-0.818083	0.592329	-0.389288	-0.0312145	-0.764022	-0.537407
	1.06478	-0.069152	-0.292967	0.103616	-0.628471	-0.661748		-0.751556	0.527853	-0.552101	-0.0694273	-0.669239	-0.341153
	1.25667	-0.0663724	-0.547612	0.120157	-0.452398	-0.854349		-0.576402	0.44487	-0.75662	-0.0199465	-0.468696	-0.158908
	1.04617	-0.143742	-0.51159	0.0603978	-0.2285	-0.822162		-0.829033	0.292648	-0.792534	-0.0335628	-0.820486	-0.100117
	1.13148	-0.0515184	-0.518985	0.0365054	-0.166762	-0.703253		-0.762213	0.0744824	-0.493624	-0.0036438	-0.660517	0.184976
	0.949958	-0.0889674	-0.473774	-0.0231426	-0.35699	-0.490886		-0.579408	0.0176603	-0.537197	-0.088018	-0.741637	0.250466
	0.604018	0.111384	-0.313774	-0.0204286	-0.311695	-0.519287		-0.67492	-0.176795	-0.704195	-0.03252	-0.757264	0.166213
	0.604645	0.120773	-0.257362	-0.0567688	-0.133929	-0.669081		-0.681676	-0.215566	-0.581195	-0.0463485	-1.10978	0.259968
	0.602113	0.202347	-0.725097	-0.0795524	0.00767037	-0.63291		-0.784485	-0.346594	-0.356811	-0.0849258	-1.16329	0.262814
	0.487122	0.147915	-0.713935	-0.141551	-0.116868	-0.502813		-0.888979	-0.388158	-0.051515	0.00823775	-1.19296	0.354918
	0.435953	0.1173	-0.365659	-0.204487	-0.0945262	-0.678182		-0.879	-0.3123	-0.309035	-0.067357	-1.04978	0.509388
	0.703585	0.186465	-0.273766	-0.263266	7.5562e-05	-0.744509		-0.77848	-0.32216	-0.0688677	-0.321085	-0.965381	0.754205
	0.822138	0.182077	-0.362405	-0.31585	-0.131863	-0.652434		-0.814098	-0.141663	0.277278	-0.298667	-0.899776	0.934316
	0.653145	0.281648	-0.142978	-0.355864	-0.30591	-0.441424		-0.97671	-0.1307	0.548307	-0.37992	-0.95328	0.954533
	0.659733	0.378055	-0.273526	-0.40817	-0.544128	-0.427789		-0.764661	-0.0245647	0.414307	-0.414163	-0.58807	1.06746
	0.39786	0.318057	-0.222397	-0.391608	-0.723381	-0.51605		-0.705484	-0.0551984	0.476773	-0.459971	-0.561016	1.09133
	0.189827	0.423383	-0.316119	-0.380452	-0.653108	-0.588684		-0.608488	-0.0029947	0.457205	-0.441389	-0.582097	1.18148
	0.223903	0.221481	-0.388525	-0.379962	-0.823375	-0.441816		-0.444404	0.240115	0.362676	-0.554825	-0.453439	1.24581
	0.164714	0.334223	-0.290867	-0.412984	-1.01435	-0.271364		-0.380813	0.420608	0.262966	-0.481668	-0.123907	1.03913
	0.0735643	0.561667	-0.0448334	-0.476887	-0.987552	-0.199128		-0.103788	0.256314	0.0441089	-0.4225	0.0560309	0.856785
	0.189302	0.712883	0.140528	-0.493451	-1.06666	-0.396199		0.144701	0.315117	-0.248574	-0.436047	0.0769816	0.711124
	0.0792118	0.799298	-0.185406	-0.448309	-1.21985	-0.342615		0.185358	0.145277	0.0261326	-0.523083	-0.164456	0.586746
	-0.162116	0.856782	-0.485735	-0.478604	-1.43321	-0.277594		0.244803	0.0497993	-0.110451	-0.518536	-0.35498	0.602996
	-0.213049	0.79568	-0.423513	-0.427127	-1.50087	-0.284928		0.338825	0.056088	-0.487876	-0.476525	-0.30115	0.377113
	-0.182675	0.70064	-0.527631	-0.3593	-1.55191	-0.45137		0.545591	0.0705396	-0.849068	-0.399186	-0.131478	0.220266
	-0.169391	0.579866	-0.58382	-0.245427	-1.59273	-0.500942		0.599153	0.114522	-0.657692	-0.365736	-0.0363915	0.0975335
	-0.0100894	0.529203	-0.674427	-0.20728	-1.4987	-0.699478		0.535806	0.207198	-1.04928	-0.409815	-0.0810197	-0.0232588
	-0.0442125	0.502061	-0.833331	-0.113278	-1.2855	-0.548075		0.485599	0.318984	-1.00856	-0.383889	-0.0243228	-0.172412
	0.257446	0.493157	-0.790695	-0.104019	-1.00168	-0.641454		0.534753	0.341881	-0.916285	-0.320991	0.0628096	-0.305108
	0.377665	0.507713	-0.975536	-0.0111622	-0.904808	-0.698752		0.780919	0.137805	-1.14938	-0.309377	0.173398	-0.39285
	0.41382	0.435603	-0.851952	0.139999	-1.07977	-0.773006		0.514984	0.304692	-1.12264	-0.325259	0.222097	-0.290813
	0.666939	0.229348	-0.949306	0.270763	-0.946601	-0.710091		0.345025	0.183177	-1.26117	-0.471551	0.2868	-0.232526
	0.79532	0.167261	-0.836555	0.295376	-0.770916	-0.63713		0.258568	0.276073	-1.23415	-0.37384	0.250749	-0.337389
	0.932702	0.0394689	-0.606056	0.353691	-0.48229	-0.60651		0.32571	0.249912	-1.17733	-0.30269	0.450877	-0.468075
	0.903614	0.116687	-0.52022	0.374968	-0.147388	-0.700153		0.414119	0.159138	-0.871717	-0.388612	0.329528	-0.412706
	0.861477	0.048463	-0.653422	0.410642	0.0391246	-0.58598		0.231829	0.14441	-0.723237	-0.420133	0.295634	-0.391039
	0.869438	0.224518	-0.669721	0.451777	0.1846	-0.777916		0.287035	0.0707609	-0.836628	-0.439764	0.153132	-0.545309
	0.773388	0.141861	-0.815022	0.395606	-0.0539808	-0.642965		0.410582	0.125626	-0.635628	-0.299046	0.105367	-0.408054
	0.875869	0.117336	-0.562171	0.320138	-0.160986	-0.822581		0.443142	0.0198433	-0.604069	-0.300017	-0.157687	-0.616689
	0.714804	0.137251	-0.528647	0.296508	-0.162367	-0.892021		0.240483	0.0638422	-0.443835	-0.289308	-0.429598	-0.416167
	0.683877	-0.0392196	-0.802418	0.201121	0.0816636	-0.905904		-0.10569	0.0862504	-0.133991	-0.259824	-0.568086	-0.246209
	0.585009	-0.0420549	-1.04824	0.113022	0.054671	-1.00093		-0.0926534	0.00330698	-0.230737	-0.327118	-0.867699	-0.257335
	0.239664	0.00246298	-1.09913	0.0194213	-0.0230172	-0.912464		-0.0154762	0.178408	0.123897	-0.182554	-1.03208	-0.21697
	0.271838	0.0994353	-1.5626	-0.0916752	-0.153515	-1.0227		0.00483501	0.210412	0.172437	-0.367083	-0.758151	-0.0764494
	0.470118	0.23505	-1.73186	-0.119162	-0.390042	-1.0557		0.00649205	0.297752	0.127332	-0.438107	-0.775863	0.0647407
	0.682768	0.175053	-1.89057	-0.142988	-0.735654	-0.980808		0.023378	0.316955	0.0391425	-0.32076	-0.525662	0.0233853
	0.888362	0.297206	-2.06242	-0.295436	-0.826173	-1.06396		0.0652273	0.26203	-0.100893	-0.307475	-0.521577	0.00462876
	0.907976	0.205061	-1.95843	-0.378747	-0.685747	-0.880136		-0.209283	0.242249	0.101349	-0.250126	-0.814388	0.396662
	1.24912	0.18611	-1.85648	-0.377678	-0.437765	-0.878164		-0.294677	0.313165	0.44613	-0.271303	-0.510082	0.0853875
	1.45312	0.0781518	-1.87792	-0.334695	-0.384618	-0.799896		-0.211472	0.380957	0.537117	-0.194938	-0.21557	0.32279
	1.63878	-0.0502802	-2.03259	-0.343359	-0.370098	-0.588867		-0.138925	0.172446	0.321875	-0.16967	-0.122017	0.301512
	1.64444	0.102002	-1.83928	-0.290569	-0.572325	-0.560127		0.074427	0.246396	0.28741	-0.200515	0.0835791	0.248241
	1.79913	0.0798351	-1.64124	-0.303564	-0.442404	-0.447706		0.170911	0.309143	0.539434	-0.269541	0.0664225	0.423876
	1.98126	0.180194	-1.42452	-0.375473	-0.368218	-0.56048		0.336165	0.141714	0.432386	-0.300484	0.264789	0.585456
	1.96151	0.143226	-0.817509	-0.313229	-0.260404	-0.348267		0.137015	0.161759	0.501773	-0.147819	0.144118	0.617609
	1.84157	0.157991	-0.653016	-0.371052	-0.123849	-0.127703		0.0564972	0.0835412	0.391329	-0.0088397	0.263431	0.48005
	1.72305	0.119343	-0.276097	-0.404672	0.128259	-0.137187		-0.244145	0.0447429	0.353992	-0.0547278	-0.0169068	0.542137
	1.8173	0.0534306	-0.154656	-0.356343	0.145261	-0.270305		-0.407218	0.0800952	0.621292	-0.138867	0.109908	0.476812
	1.95863	0.0150294	-0.195445	-0.382746	0.112317	-0.359304		-0.315272	0.00107118	0.60784	-0.259732	0.305764	0.235567
	1.99832	0.0520687	-0.165407	-0.424628	0.105583	-0.295008		-0.41913	-0.012536	0.657279	-0.337826	0.00216929	0.336953
	2.11193	0.124541	-0.033271	-0.476335	0.0231875	-0.26265		-0.39191	-0.125012	0.579131	-0.436801	-0.0942772	0.227659
	2.03318	0.29201	0.160133	-0.490513	0.0120353	-0.364273		-0.341612	0.0438973	0.715152	-0.497027	-0.113236	0.269045
	1.87542	0.207644	0.120006	-0.562279	-0.114195	-0.239486		-0.42414	0.103904	0.624587	-0.650613	-0.287736	0.270099
	1.70727	0.174132	0.375061	-0.521322	0.00764235	-0.496588		-0.440893	0.00146481	0.796766	-0.679798	-0.240073	0.0647461
	1.68836	0.0814996	0.259228	-0.463565	-0.108298	-0.342798		-0.686198	0.0738052	0.962905	-0.594933	-0.464391	-0.224506
	1.65523	0.0768919	-0.0085628	-0.499289	-0.209567	-0.440273		-0.629791	-0.0469308	0.780068	-0.726792	-0.578998	-0.247185
	1.22129	-0.0526315	-0.0420131	-0.399488	-0.224093	-0.628437		-0.68825	-0.105939	0.74641	-0.77162	-0.756134	-0.304022
	0.985565	-0.0570774	-0.376673	-0.358667	-0.293324	-0.614501		-0.623092	-0.228758	0.8511	-0.753014	-0.575064	-0.406601
	0.8075	0.0345327	-0.25581	-0.333961	-0.247677	-0.324917		-0.674929	-0.190428	0.935022	-0.699482	-0.703854	-0.205294
	0.37054	0.0637219	-0.0845757	-0.327309	-0.462886	-0.223026		-0.787624	-0.215575	0.869956	-0.580404	-0.515335	-0.213187
	-0.0384303	-0.0203771	-0.188347	-0.224182	-0.637313	-0.0303756		-0.938813	-0.163155	0.422961	-0.515675	-0.462452	-0.0819236
	-0.581132	-0.174186	0.0651791	-0.242046	-0.715267	0.128259		-1.16902	-0.218566	0.329696	-0.424646	-0.324491	-0.178771
	-0.843679	-0.222975	-0.0450644	-0.206405	-0.787572	0.051525		-1.29355	-0.260267	0.132902	-0.408633	-0.279749	-0.335772
	-0.881	-0.263697	0.207173	-0.186457	-0.604969	-0.072982		-1.35374	-0.267012	0.0204738	-0.233882	-0.288231	-0.277624
	-0.910852	-0.392079	0.145036	-0.208984	-0.740926	0.0467898		-1.34673	-0.183543	0.083104	-0.279938	-0.217424	-0.102223
	-1.09479	-0.512811	0.316532	-0.131646	-0.303482	-0.0141136		-1.21296	-0.217406	-0.05832	-0.299523	0.0171494	0.0107041
	-1.35888	-0.712626	0.542157	-0.0857009	-0.243373	0.0916585		-1.07342	-0.184462	-0.0445775	-0.149427	0.117282	0.0229455
	-0.985832	-0.793627	0.795385	-0.126927	-0.0931377	0.237015		-1.19636	-0.12699	0.214659	-0.216	0.284942	0.146417
	-1.01146	-0.86931	0.74623	-0.108241	-0.0749445	0.224383		-1.222	0.00906537	0.372032	-0.284139	0.202953	0.394324
	-1.04634	-1.11639	0.499542	-0.075681	-0.19983	0.125711		-1.06401	0.168563	0.0425056	-0.29782	0.00713291	0.194025
	-0.723831	-1.15979	0.75116	-0.0449234	-0.121221	0.310116		-0.886911	0.217514	-0.0980023	-0.410957	-0.0061142	0.238095
	-0.641598	-1.11639	1.05212	0.00437144	0.102961	0.101415		-0.738097	0.050253	-0.309891	-0.459973	0.0431483	0.227586
	-0.369885	-0.960072	0.725282	0.0521276	-0.0511903	-0.0297363		-0.784551	0.0638043	-0.462465	-0.503398	-0.116653	0.480924
	-0.244812	-0.890921	0.71744	0.112045	-0.0261061	-0.0026731		-0.629119	0.181254	-0.499168	-0.541642	-0.281385	0.360724
	0.148759	-0.764675	0.673599	0.221081	-0.0067534	0.0679304		-0.614113	0.0916039	-0.60059	-0.566064	-0.341101	0.314398
	0.378696	-0.629413	0.573537	0.300311	-0.0716631	0.126068		-0.59971	0.0428637	-0.770914	-0.315559	-0.396194	0.128464
	0.369517	-0.499061	0.367427	0.346821	-0.48741	0.0474187		-0.5497	0.153016	-0.668566	-0.262709	-0.514524	0.185657
	0.698346	-0.244189	0.281372	0.459455	-0.329615	-0.0361785		-0.376083	0.181817	-0.617449	-0.249037	-0.502638	0.327478
	0.560821	-0.0850677	0.200764	0.559339	-0.3047	-0.0590601		-0.0968027	0.364421	-0.945713	-0.147875	-0.516714	0.309147
	0.766811	0.214943	0.438619	0.611534	-0.351925	-0.180491		0.182645	0.572864	-1.13141	-0.054183	-0.496297	0.152388
	0.768967	0.376796	0.511783	0.634132	-0.136302	-0.152837		0.337501	0.388235	-0.894755	0.0116005	-0.414623	0.323871
	0.710999	0.38562	0.177545	0.664166	-0.149617	-0.326075		0.333164	0.42421	-0.699173	-0.0555888	-0.883021	0.382053
	0.598025	0.537739	0.0711354	0.633163	-0.265446	-0.275091		0.292755	0.572152	-0.18876	0.034492	-0.881818	0.38065
	0.501729	0.449429	0.297469	0.665611	-0.011127	-0.216534		0.422713	0.631076	0.125008	-0.0134393	-0.86352	0.369963
	0.66334	0.461644	0.469008	0.628946	-0.144006	-0.244348		0.449008	0.470153	0.150634	0.200221	-0.705273	0.339407
	0.512033	0.256928	0.469273	0.59331	-0.32849	-0.381239		0.539062	0.424229	0.357885	0.0608525	-0.662583	0.385134
	0.374005	0.385284	0.550939	0.591371	-0.275213	-0.267235		0.610569	0.292438	0.341029	-0.0117425	-0.916383	0.499467
	0.486688	0.383426	0.984719	0.550522	-0.391576	-0.238077		0.461521	0.0928255	0.381654	0.041759	-1.0447	0.411276
	0.370462	0.21906	0.966455	0.492879	-0.751829	-0.165627		0.324469	0.0645305	0.297207	0.108227	-1.10786	0.212031
	0.512001	0.188563	0.818076	0.461507	-0.795661	-0.286867		0.233834	0.148779	0.562355	0.0341783	-1.21394	0.0592957
	0.437825	0.00759185	0.821604	0.407444	-0.957178	-0.0566826		0.124955	-0.0630941	0.708047	-0.0176435	-1.21342	-0.111917
	0.462153	0.0381567	0.951602	0.389072	-1.01797	-0.0205296		0.0212292	0.00113752	0.404502	-0.118421	-0.974474	-0.169926
	0.289895	0.221054	0.9276	0.379482	-0.990238	-0.0671784		-0.110895	0.141502	0.549257	0.121938	-0.559507	-0.181857
	0.373513	0.206875	0.930427	0.397384	-0.928554	-0.124007		-0.0183441	-0.0117783	0.36957	0.126093	-0.706138	-0.279115
	0.829262	0.287734	0.79317	0.371743	-1.01841	-0.200749		-0.29797	-0.0739847	0.373877	0.230704	-0.712025	-0.369876
	0.890722	0.167645	0.842254	0.392011	-0.961906	-0.117912		-0.444312	-0.0238656	0.482757	0.0769138	-0.489756	-0.16443
	0.663596	0.352214	0.906047	0.356504	-0.705029	0.00256388		-0.546976	0.160957	0.418954	0.111892	-0.60142	-0.201611
	0.61367	0.210736	0.920904	0.317673	-0.784231	0.091814		-0.530484	0.286617	0.231377	0.210447	-0.140764	-0.195237
	0.294809	0.337655	0.877264	0.345232	-0.305411	0.147551		-0.606065	0.476086	0.0760524	0.106047	-0.115751	-0.0350784
	0.288102	0.415754	0.981657	0.368435	-0.226697	0.0824885		-0.695218	0.482302	0.211938	0.00743075	-0.129605	0.0941531
	0.306542	0.470752	1.19193	0.390961	-0.194724	0.170695		-0.572678	0.21853	0.22194	0.0102305	-0.122286	0.317858
	0.451159	0.372485	1.25928	0.404521	-0.0242355	0.140939		-0.488908	0.0555028	0.0226003	0.158055	-0.128668	0.466516
	0.560298	0.379709	1.42305	0.420004	0.0604013	0.133466		-0.407721	-0.0567037	0.323128	0.299023	-0.372245	0.343296
	0.626197	0.303145	1.52281	0.435774	0.0171109	0.219757		-0.137814	-0.155942	0.0106044	0.198994	-0.505397	0.294778
	0.58981	0.180751	1.29096	0.390486	0.0712221	0.247979		-0.0428082	-0.041882	0.0158307	0.153682	-0.41502	0.348587
	0.203474	0.223713	1.54726	0.44637	0.213258	0.195947		0.454704	-0.0275817	0.0292697	0.168042	-0.389712	0.45087
	0.0260091	0.310338	1.51627	0.388099	0.147288	0.135499		0.487689	-0.0156397	0.0802203	0.10771	-0.678991	0.452469
	0.0658969	0.271221	1.36851	0.387007	-0.156965	0.256363		0.512486	-0.0484469	0.28967	0.167987	-0.379571	0.520011
	0.134738	0.329303	1.43636	0.39698	-0.0637946	0.0231834		0.423952	-0.0139312	0.0928133	0.10699	-0.573115	0.508056
	0.463455	0.238879	1.28035	0.329529	-0.420472	0.128884		0.608987	-0.169509	-0.0553578	0.135419	-0.457922	0.229331
	0.327628	0.287256	1.17272	0.237231	-0.378566	0.32824		0.671947	-0.14344	-0.11394	0.222441	-0.294723	0.182976
	0.0531472	0.204373	1.12018	0.181138	-0.443547	0.271674		0.553119	-0.110411	-0.325212	0.249603	-0.195213	-0.0231413
	-0.0620459	0.358222	1.02749	0.0983572	-0.715358	0.228932		0.488073	-0.066504	-0.228265	0.0802912	-0.114815	0.0825148
	-0.316114	0.312704	0.817616	0.0710623	-1.13735	0.333005		0.602809	-0.0303564	-0.415455	0.094084	0.0258463	0.16583
	-0.54056	0.292188	0.711576	-0.0102023	-1.40999	0.410092		0.560172	-0.0987931	-0.238588	0.0856912	0.218305	0.258451
	-0.534224	0.317208	0.848507	-0.0189841	-1.50349	0.443685		0.515422	-0.122503	-0.285865	0.084772	0.356038	0.320019
	-0.834246	0.335182	0.508191	-0.10469	-1.81775	0.510977		0.378245	-0.123529	-0.156448	0.052542	0.401509	0.130324
	-0.981703	0.297207	0.480105	-0.102645	-1.81787	0.60745		0.579788	-0.120676	-0.205963	0.213581	0.535171	0.047088
	-1.02112	0.253273	0.603513	-0.102109	-1.95206	0.549661		0.793734	-0.254118	-0.500784	0.28489	0.394702	0.017315
	-1.27726	0.204061	0.6692	-0.134213	-1.98633	0.672498		0.948401	-0.0854161	-0.261238	0.106786	0.351564	-0.124602
	-1.36886	0.277949	0.545873	-0.122937	-1.8967	0.636738		1.08821	0.049535	0.0438153	0.187965	0.219201	-0.0433864
	-1.47507	0.303851	0.646404	-0.0810682	-2.05135	0.345432		1.15407	0.0286882	-0.158317	0.157653	0.126024	0.120034
	-1.60371	0.352367	0.58484	-0.118845	-2.09842	0.418579		1.2367	0.0982389	0.0741484	0.24467	0.122476	0.263862
	-1.94602	0.428827	0.707265	-0.0051803	-1.99917	0.317738		1.3114	0.307283	0.162376	0.270091	0.184468	0.165931
	-1.83491	0.44453	0.787913	0.0258067	-1.72555	0.209909		1.28076	0.471743	0.375868	0.196775	0.243697	0.245488
	-1.67471	0.406224	0.958519	0.0769186	-1.5327	0.0767724		1.29945	0.652389	0.453683	0.262554	0.0421849	0.205728
	-1.78622	0.392055	1.08212	0.129829	-1.80571	-0.112519		1.42665	0.788961	0.607482	0.287249	-0.0092865	0.220398
	-1.52255	0.578354	1.21816	0.207398	-1.59267	-0.121067		1.32228	0.860301	0.223311	0.31683	0.157865	0.410399
	-1.73447	0.574505	1.19069	0.274499	-1.40019	-0.160239		1.18423	0.899972	0.558709	0.27397	0.120624	0.381263
	-1.89064	0.653662	1.3055	0.375945	-1.0679	-0.250564		1.13918	0.962951	0.828382	0.259504	0.214406	0.290173
	-1.92314	0.639457	1.20761	0.430603	-1.28533	-0.404287		0.8771	0.733467	1.01784	0.349058	0.164913	0.504244
	-2.1884	0.451589	1.15158	0.449215	-1.26178	-0.630576		0.837988	0.749097	1.04648	0.244076	0.0534768	0.633918
	-2.16508	0.503511	1.14784	0.452035	-0.76352	-0.494803		0.937347	0.727249	1.1859	0.215636	0.120138	0.368883
	-2.13738	0.327584	1.31325	0.537368	-0.767047	-0.266436		0.926641	0.703066	1.02797	0.169589	0.215602	0.190389
	-2.10849	0.278854	1.22336	0.54471	-0.527919	-0.11007		0.697519	0.620777	0.842701	0.126965	0.0396321	0.158514
	-2.47934	0.202235	1.19265	0.499056	-0.329644	-0.194204		0.449654	0.580446	0.861231	0.151589	-0.161836	0.0277422
	-2.62988	0.219776	0.945983	0.445093	-0.0701922	-0.279905		0.235834	0.557743	0.894529	0.071611	-0.183875	-0.070472
	-2.6016	0.221317	0.782728	0.445905	0.36889	-0.2215		0.0464468	0.444277	1.02216	0.0612355	-0.0709511	-0.0532609
	-2.77899	0.0116415	0.764593	0.411283	0.495608	-0.312898		0.00628055	0.422697	1.31333	-0.0106088	-0.0866042	-0.0375245
	-2.64908	0.0256218	0.744975	0.324758	0.571732	-0.379436		-0.0797383	0.371135	1.07166	-0.0137255	0.0211033	0.0577586
	-2.48398	0.0343979	0.853854	0.24245	0.662305	-0.237599		-0.18452	0.400726	0.965108	-0.0227833	-0.0880718	0.201411
	-2.51644	-0.0821677	0.677285	0.175452	0.950352	-0.207652		-0.110802	0.50154	0.972721	-0.0597028	0.0327072	0.169156
	-2.31959	0.0671104	0.614682	0.1722	1.09295	-0.0296974		-0.245145	0.321771	0.779341	-0.023744	0.343449	0.162204
	-2.13716	0.0743365	0.523142	0.103078	0.855711	-0.0713964		-0.384949	0.255357	0.694889	0.0417677	0.434429	0.202518
	-2.07517	0.294399	0.190768	-0.0127687	0.66906	-0.398417		-0.310783	0.33401	0.606354	0.092483	0.305467	0.431361
	-1.90379	0.305582	0.132175	-0.121771	0.620701	-0.592384		-0.245642	0.407526	0.603374	0.120909	0.470798	0.488063
	-1.59538	0.260361	0.0422327	-0.178428	0.387879	-0.541199		-0.0846165	0.320616	0.0739363	0.105713	0.734727	0.682866
	-1.42315	0.218303	0.472054	-0.180895	0.345995	-0.523549		-0.158826	0.238064	-0.1858	0.0517015	1.14208	0.606549
	-1.43279	0.325313	0.389536	-0.27899	0.117779	-0.345058		-0.148289	0.28689	-0.510131	0.0415022	1.08854	0.439597
	-1.26968	0.400885	0.578135	-0.361426	0.136335	-0.389216		-0.3561	0.326717	-0.847089	0.063011	1.10731	0.383485
	-1.03245	0.526916	0.653695	-0.374717	-0.348736	-0.499021		-0.349194	0.281435	-0.83898	0.111661	0.892483	0.415393
	-1.04891	0.537009	0.155086	-0.448199	-0.615485	-0.813647		-0.426806	0.323011	-1.05165	0.130722	0.685225	0.327456
	-0.820455	0.683783	0.0559113	-0.519593	-0.769449	-0.759307		-0.454245	0.317554	-1.64086	0.152387	0.633733	0.10809
	-0.954323	0.580465	0.0766001	-0.661638	-1.23682	-0.986639		-0.413107	0.518899	-1.89526	0.220028	0.732043	0.131029
	-0.965993	0.47388	-0.0872238	-0.746771	-1.39154	-1.09396		-0.399103	0.62509	-1.97223	0.0952785	0.695398	0.127517
	-0.928354	0.509087	0.142987	-0.789907	-1.45744	-1.02452		-0.584342	0.546943	-1.97308	-0.020146	0.842129	0.0866192
	-0.973897	0.433139	0.220612	-0.809484	-1.54228	-1.07341		-0.719186	0.526799	-2.10339	0.0240985	0.840222	0.165824
	-1.14587	0.605396	0.399192	-0.861657	-1.55136	-1.09488		-0.755539	0.376342	-1.7517	0.0023055	0.793372	-0.0937679
	-1.12503	0.619744	0.358388	-0.922144	-1.84239	-0.954623		-0.657871	0.293392	-1.64131	0.0441553	0.576932	-0.0139438
	-0.985855	0.582479	0.392047	-0.956972	-1.94727	-1.08247		-0.488287	0.162314	-1.80904	0.019293	0.486954	0.0228281
	-1.06884	0.512154	0.292235	-1.01298	-2.13776	-0.995178		-0.170434	0.202914	-1.81223	0.0038655	0.439545	-0.10417
	-1.03376	0.326762	0.247201	-1.09415	-1.70855	-0.960053		0.131539	0.215895	-1.90985	-0.0261718	0.475088	-0.209058
	-0.916587	0.23379	0.545613	-1.14642	-1.61085	-0.81781		0.336169	0.305496	-2.00027	-0.0125595	0.797287	-0.206896
	-0.865492	0.223322	0.733752	-1.20762	-1.4012	-0.936575		0.362689	0.38751	-1.68433	-0.016133	0.822942	0.0382559
	-0.550973	0.283184	0.88726	-1.18166	-1.18162	-0.759926		0.0561007	0.502816	-1.72206	-0.04526	0.563544	-0.130573
	-0.268189	0.314427	1.08026	-1.13272	-1.00197	-0.853171		0.182226	0.486073	-1.94624	-0.0033885	0.379624	-0.133276
	0.0115341	0.155624	1.01767	-1.16199	-0.813841	-0.824228		0.161829	0.522607	-1.90929	0.0849707	-0.222288	-0.213077
	0.179434	0.0704923	0.979978	-1.18556	-0.841541	-0.760826		0.452531	0.449585	-2.11247	0.0758303	-0.26394	-0.308135
	0.375794	-0.0101815	1.09016	-1.13942	-0.602902	-0.848394		0.300508	0.599974	-2.3948	0.117177	-0.224078	-0.119294
	0.340231	0.157415	1.17366	-1.04152	-0.373812	-0.935527		0.100045	0.568342	-2.57832	0.129317	-0.379881	0.060499
	0.274337	0.117615	1.45539	-0.976375	-0.537969	-0.960822		-0.207788	0.596047	-2.55862	0.136917	-0.473688	-0.0711422
	0.456991	0.121213	1.45207	-0.85361	-0.478763	-0.868331		-0.263825	0.453352	-2.45294	0.187276	-0.549512	0.0363405
	0.391031	0.0596075	1.35996	-0.694224	-0.686592	-0.812668		-0.452916	0.60082	-2.56861	0.252467	-0.40898	0.0355709
	0.209305	0.0857162	1.42098	-0.597937	-0.927871	-0.766237		-0.893463	0.495651	-2.6323	0.276278	-0.499893	-0.0194628
	0.201814	0.173987	1.38352	-0.474066	-1.23881	-0.716755		-1.08908	0.339692	-2.87832	0.322296	-0.577687	-0.241387
	0.271628	0.229622	1.28657	-0.385115	-1.37485	-0.663988		-0.909466	0.0127774	-2.93059	0.276608	-0.505784	-0.231987
	0.0445458	0.258432	1.13643	-0.263788	-1.46915	-0.574152		-1.3138	-0.008015	-2.71161	0.236478	-0.363108	-0.355797
	-0.02174	0.34863	0.867787	-0.0906709	-1.572	-0.737383		-1.24428	0.00889525	-2.96119	0.179271	-0.262496	-0.452919
	-0.10881	0.469968	0.92114	0.0374126	-1.50071	-0.668484		-1.35023	0.0295194	-2.88473	0.271573	-0.471606	-0.446443
	0.0828831	0.459254	0.862293	0.136643	-1.76365	-0.524355		-1.32112	-0.0404987	-2.83478	0.195827	-0.596417	-0.609991
	0.209796	0.348062	0.576136	0.225085	-1.8218	-0.569646		-1.01009	0.139701	-2.923	0.291622	-0.349572	-0.631176
	0.213794	0.408781	0.403532	0.335385	-1.67734	-0.361507		-0.771116	0.180355	-2.94412	0.365139	-0.166481	-0.693449
	0.101312	0.315226	0.419608	0.384054	-1.64949	-0.397778		-0.662169	0.311612	-3.22008	0.317993	-0.163153	-0.840484
	0.0859159	0.335029	0.50983	0.401637	-1.46867	-0.311302		-0.630684	0.220196	-3.25165	0.309617	-0.0377535	-0.786956
	0.342809	0.308448	-0.0041883	0.491305	-1.30331	-0.335608		-0.274258	0.00338175	-3.31139	0.355726	0.0191667	-0.652247
	0.421172	0.175109	0.103557	0.516617	-1.26764	-0.309036		-0.055524	-0.0079491	-3.17055	0.491194	0.210244	-0.548036
	0.331974	0.0797669	-0.137736	0.551165	-0.943399	-0.338738		0.140359	0.104855	-3.2679	0.516806	0.262471	-0.487372
	0.252916	-0.0067803	-0.0502021	0.555569	-0.774592	-0.425866		0.373788	0.342168	-3.65197	0.684245	0.277271	-0.428206
	0.323132	-0.154775	0.200687	0.564919	-0.957091	-0.458659		0.434309	0.126186	-3.73809	0.75051	0.61143	-0.305838
	0.457763	-0.206038	0.0685986	0.623395	-1.08638	-0.344558		0.442267	0.0248629	-3.81485	0.66961	0.772949	-0.32228
	0.308649	-0.307893	0.0366304	0.649857	-0.888732	-0.349453		0.559644	0.0497036	-4.06828	0.713245	0.663002	-0.242338
	0.111808	-0.442683	-0.0938094	0.587358	-1.20079	-0.259146		0.622024	0.0798436	-4.1114	0.742357	0.318228	-0.456263
	0.12816	-0.441151	-0.271035	0.541205	-1.0922	-0.446931		0.637758	-0.013381	-4.18407	0.738104	0.144691	-0.486587
	0.134444	-0.442885	-0.543336	0.528582	-0.989354	-0.577789		0.761741	0.0591577	-4.13624	0.793008	0.134144	-0.341952
	0.207941	-0.389424	-0.627228	0.466095	-1.18189	-0.621372		0.824592	0.0131028	-4.16422	0.783524	-0.116244	-0.454234
	0.23766	-0.198819	-0.385494	0.425626	-1.16356	-0.716535		0.721317	0.088028	-4.04039	0.663179	-0.306342	-0.516147
	0.205911	-0.189853	-0.618229	0.45977	-1.09777	-0.7745		0.888636	0.343113	-4.19067	0.6968	-0.568064	-0.473822
	0.358688	-0.149939	-0.207876	0.43317	-1.02622	-0.817063		1.06552	0.496919	-3.86329	0.716591	-0.696198	-0.653337
	0.271464	-0.075333	-0.189609	0.426481	-0.924051	-0.710057		1.2986	0.253318	-3.73435	0.63694	-0.751163	-0.534059
	0.0865431	-0.0003803	-0.311152	0.425279	-0.524656	-0.665405		1.39851	0.568665	-3.54959	0.577776	-0.79797	-0.494212
	-0.139241	-0.0708839	-0.195093	0.37521	-0.40706	-0.845619		1.64334	0.739552	-3.45329	0.616805	-0.825979	-0.556396
	-0.36802	0.00700708	0.0340818	0.337337	-0.659572	-0.995161		1.64242	0.763678	-3.51663	0.648091	-0.895026	-0.476558
	-0.429912	0.0258327	0.0303671	0.344881	-0.319667	-1.05272		1.39635	0.631419	-3.18252	0.600137	-0.610765	-0.17762
	-0.52137	-0.116297	0.397662	0.364659	-0.38087	-1.07053		1.28599	0.811117	-2.90001	0.66256	-0.736577	-0.1315
	-0.503484	-0.0948539	0.550175	0.29461	-0.463775	-0.94023		0.981877	0.792011	-2.80688	0.599737	-0.687708	-0.154514
	-0.666531	-0.0065142	0.781461	0.314766	-0.248256	-0.976347		0.735076	0.744051	-2.59809	0.468952	-0.645254	-0.107702
	-0.953897	-0.335732	0.903893	0.347959	-0.293372	-0.908043		0.794891	0.860801	-2.4689	0.513362	-0.631451	-0.193538
	-1.1107	-0.346322	1.35775	0.28414	-0.0951699	-0.863542		0.590874	0.673007	-2.44015	0.363869	-0.724387	-0.286228
	-1.3452	-0.413382	1.53374	0.253538	-0.203404	-0.845094		0.338386	0.628234	-2.46319	0.398218	-0.713979	-0.368086
	-1.24821	-0.35344	1.69373	0.258111	-0.33837	-0.750194		-0.073338	0.702443	-2.01314	0.486442	-0.896119	-0.310251
	-1.20846	-0.436462	2.01856	0.249089	-0.25325	-0.487499		-0.358799	0.595988	-1.99774	0.419156	-0.978716	-0.379041
	-1.01486	-0.327517	2.11533	0.204237	-0.177565	-0.429879		-0.712258	0.517835	-1.69036	0.408362	-0.958334	-0.262508
	-0.846661	-0.345993	1.97046	0.172233	-0.0889572	-0.413389		-0.941166	0.6098	-1.21013	0.442349	-0.945748	-0.1324
	-0.709618	-0.317851	2.12555	0.103589	0.101165	-0.431663		-0.974962	0.712646	-1.16425	0.440004	-1.22968	-0.341035
	-0.811222	-0.284411	2.05809	0.0150212	0.177304	-0.309021		-1.00665	0.59411	-1.46695	0.379756	-1.21957	-0.347154
	-0.830938	-0.18445	2.24856	0.0181244	0.207443	-0.30553		-1.21693	0.482656	-1.52068	0.275406	-1.43337	-0.392377
	-0.94825	-0.207453	1.93226	0.0407419	0.141082	-0.208322		-1.31967	0.672294	-1.62317	0.367054	-1.46564	-0.374754
	-1.06646	-0.0647675	2.11927	-0.0258642	0.422434	-0.187818		-1.43069	0.569332	-1.735	0.402493	-1.51717	-0.259947
	-1.12121	-0.0926624	2.09111	0.00059449	0.442767	-0.296097		-1.52331	0.46697	-1.50303	0.517918	-1.2888	-0.049113
	-1.15134	-0.152677	1.86016	0.016073	0.591534	-0.371909		-1.54843	0.349319	-1.45462	0.470381	-1.21356	0.103295
	-1.23821	-0.339834	2.00252	-0.0706502	0.664137	-0.399575		-1.61205	0.349167	-1.61573	0.340919	-1.22671	0.097492
	-1.27509	-0.140608	1.95361	-0.151457	0.622652	-0.473847		-1.52015	0.234246	-1.62727	0.448968	-1.13722	0.0285103
	-1.30133	-0.174529	1.82215	-0.168237	0.760553	-0.497158		-1.51374	0.215415	-1.48999	0.392665	-1.35889	-0.197389
	-1.07185	-0.138047	1.65723	-0.214221	0.916436	-0.487777		-1.54531	0.115038	-1.42229	0.374934	-1.43043	-0.444735
	-1.21802	-0.158235	1.83564	-0.181157	0.86593	-0.573539		-1.39942	0.0639603	-1.52089	0.460247	-1.4001	-0.583083
	-0.9244	-0.0526066	1.67534	-0.172712	1.08088	-0.607309		-1.43105	0.0474928	-1.12437	0.570855	-1.29829	-0.411257
	-1.00145	0.0493933	1.51142	-0.229492	1.03446	-0.519131		-1.14395	0.102546	-0.703946	0.702339	-1.11825	-0.25843
	-1.02086	0.0396218	1.59045	-0.278007	1.23126	-0.592976		-1.0753	-0.0152696	-0.745481	0.718714	-0.965538	-0.18731
	-0.81383	0.0798789	1.29752	-0.363239	1.15267	-0.510783		-1.14868	0.0726488	-0.443177	0.70274	-1.00648	-0.334735
	-0.738209	0.179472	1.17386	-0.420419	1.04113	-0.225334		-1.14356	0.079572	-0.546487	0.545022	-1.14999	-0.54096
	-0.753925	0.276004	1.24354	-0.487444	0.941509	-0.210779		-1.17754	0.141706	-0.595929	0.448394	-1.27274	-0.408749
	-0.756487	0.308964	0.852961	-0.423312	0.998593	-0.171415		-1.01494	0.0841511	-0.784752	0.510823	-1.34538	-0.549205
	-0.812312	0.187206	0.718862	-0.457012	1.09714	-0.323452		-1.03547	0.0811725	-0.640924	0.483361	-1.25261	-0.547021
	-0.814794	0.237868	0.662076	-0.43968	0.936863	-0.300539		-1.07743	-0.0178619	-0.906737	0.621876	-1.22942	-0.389489
	-0.992336	0.22806	0.573162	-0.436491	0.952341	-0.224765		-0.948039	-0.0970246	-0.777722	0.661572	-1.10331	-0.29239
	-1.04524	0.324665	0.341725	-0.404916	1.04745	-0.0434268		-1.02746	-0.126524	-0.669061	0.482857	-0.920894	-0.192949
	-1.14198	0.102654	0.14995	-0.391873	1.08343	-0.0236434		-0.99703	-0.0731188	-0.672111	0.259596	-0.821004	-0.293938
	-1.00464	0.124575	0.379029	-0.319305	1.18799	-0.0762648		-1.09251	-0.0276647	-0.816354	0.296134	-0.65912	-0.42454
	-0.585288	0.0530134	0.556187	-0.352326	0.829354	-0.119207		-0.933997	-0.035546	-0.642362	0.312868	-0.740188	-0.36427
	-0.650146	0.0139952	0.750549	-0.275633	0.867404	-0.14752		-0.89065	-0.0735925	-0.730901	0.26214	-0.398191	-0.42217
	-0.870174	-0.0754875	0.536911	-0.255714	0.88397	-0.240779		-0.967178	-0.061538	-0.721451	0.382467	-0.295268	-0.315177
	-0.898219	-0.0517657	0.324893	-0.242305	0.846833	-0.0621784		-1.30714	-0.108271	-0.667393	0.45214	-0.189	-0.306057
	-0.857366	0.0235158	0.660906	-0.267887	0.607855	-0.178024		-1.37942	-0.221467	-0.495706	0.525982	0.0532535	-0.200421
	-0.714866	0.0168914	0.433959	-0.270821	0.683157	0.109145		-1.3537	-0.0390703	-0.621317	0.474923	-0.0312069	-0.188531
	-0.585556	-0.0640492	0.513576	-0.288411	0.912722	0.0875421		-1.14821	0.0344298	-0.551091	0.314985	0.0730098	-0.103453
	-0.473009	-0.0353276	0.500754	-0.264845	0.844558	0.00930376		-1.20942	0.0823695	-0.533568	0.262109	0.150086	-0.262287
	-0.243108	0.00223199	0.446848	-0.310328	0.779089	-0.0570199		-1.20793	0.0487293	-0.60626	0.311302	0.104212	-0.186396
	-0.0586808	0.11021	0.553828	-0.360157	0.498688	-0.097646		-1.15015	-0.106656	-0.720803	0.39474	-0.0060843	-0.114216
	0.276218	-0.137125	0.403886	-0.399916	0.414939	-0.240444		-1.03161	-0.137764	-0.805411	0.392246	-0.126864	-0.131147
	0.225545	-0.0810247	0.407421	-0.349878	0.6029	-0.13849		-0.902752	-0.0332417	-0.695851	0.368106	-0.324451	-0.208661
	0.40803	-0.0584103	0.149835	-0.364834	0.598878	-0.218595		-0.805342	-0.0882411	-0.499127	0.268553	-0.655328	0.0384327
	0.838035	0.0671436	0.141564	-0.381217	0.653968	-0.372521		-0.760584	0.0199789	-0.369215	0.220109	-0.550287	-0.0354578
	1.02952	-0.0304783	0.181255	-0.337094	0.669934	-0.495708		-0.399613	0.00511856	-0.226532	0.227573	-0.398137	-0.086605
	1.09972	-0.075829	-0.0382167	-0.346917	1.00095	-0.398165		-0.532602	0.160687	0.273925	0.173782	-0.359887	-0.173046
	1.21829	-0.142602	0.204917	-0.260887	0.909705	-0.454879		-0.674883	-0.034609	0.452843	0.302393	-0.432005	-0.0616074
	1.20196	-0.121407	0.0951612	-0.222394	0.856596	-0.461621		-0.721425	0.0771278	0.706099	0.357866	-0.467187	-0.010736
	1.23461	-0.336108	0.334268	-0.217088	0.988878	-0.2656		-0.619903	0.13149	0.821602	0.357019	-0.601492	-0.0212206
	1.14696	-0.464264	0.242852	-0.244525	1.1365	-0.265995		-0.51867	0.0630597	0.879687	0.383331	-0.694237	0.125204
	0.790026	-0.420799	0.341574	-0.198924	1.34944	-0.298631		-0.433086	0.188728	0.874077	0.443905	-0.654804	0.248846
	0.509159	-0.491209	0.117159	-0.182802	1.49948	-0.136756		-0.505969	0.149769	1.21316	0.451748	-0.958144	0.148986
	0.19466	-0.432835	0.186139	-0.21021	1.57679	-0.3035		-0.79043	0.0906755	1.00548	0.362344	-0.941129	0.145211
	-0.0891451	-0.515146	0.233503	-0.25413	1.39708	-0.170618		-0.917682	0.130341	0.737474	0.612708	-0.763114	0.02544
	-0.0603481	-0.566344	0.388788	-0.279712	1.38458	-0.0615568		-0.828454	0.067394	0.858378	0.534284	-0.836153	0.136197
	0.124723	-0.571787	0.544587	-0.284468	1.2156	-0.0361527		-1.09061	0.17631	0.758601	0.360343	-0.837642	0.261889
	0.0933979	-0.614	0.459817	-0.230765	0.846924	-0.20374		-0.954772	0.0111153	0.299796	0.325234	-0.789849	0.405744
	0.183749	-0.524206	0.401435	-0.289678	0.960985	-0.409877		-0.925063	-0.0020658	0.150668	0.22197	-0.709867	0.439902
	0.140937	-0.697073	0.315053	-0.460892	0.876672	-0.34282		-1.08004	-0.0948052	-0.117974	0.205359	-0.503163	0.334963
	0.107815	-0.545054	0.0174719	-0.525779	0.974745	-0.295246		-1.17216	0.0365613	-0.508542	0.247123	-0.388028	0.577536
	0.3336	-0.524389	-0.0848014	-0.573271	0.672214	-0.302949		-1.2343	0.0660983	-0.506216	0.175017	-0.358099	0.378066
	0.618755	-0.509834	-0.287049	-0.668054	0.685102	-0.326244		-1.52576	-0.0664967	-0.520851	0.070401	-0.333299	0.31974
	0.846332	-0.373905	-0.323912	-0.734592	0.606875	-0.414228		-1.66468	-0.147295	-1.06369	-0.0607788	0.106349	0.481491
	0.954768	-0.524685	-0.593347	-0.770427	0.692009	-0.254086		-1.61329	-0.283429	-1.02001	-0.0564483	0.510529	0.42047
	1.25478	-0.621071	-0.47373	-0.744563	0.85981	-0.263479		-1.41893	-0.270587	-0.893418	-0.182122	0.525056	0.485583
	0.982563	-0.689172	-0.569383	-0.712826	0.985808	-0.211648		-1.28342	-0.390171	-1.1083	-0.0815443	0.567432	0.501466
	0.849447	-0.694725	-0.89197	-0.73503	1.08697	-0.182048		-1.18719	-0.515508	-1.03846	0.037195	0.448435	0.305588
	0.777054	-0.575921	-0.937224	-0.792448	1.34743	0.149068		-0.972892	-0.401922	-0.873018	0.0402272	0.400731	0.2765
	0.423791	-0.550752	-0.93461	-0.735461	1.20296	0.260435		-1.11366	-0.525774	-0.440132	0.0363067	0.573847	0.288424
	0.423384	-0.526937	-1.02965	-0.560646	1.26962	0.205717		-0.942835	-0.516519	-0.430988	0.00701	0.749308	0.301574
	0.251533	-0.605686	-0.880793	-0.507927	1.05344	0.0567521		-0.642829	-0.701821	-0.121002	-0.0992185	0.704407	0.221186
	0.157216	-0.607132	-0.600052	-0.441045	1.20041	0.145811		-0.489673	-0.700664	0.107004	-0.0895305	0.821508	0.324153
	0.133828	-0.664775	-0.395053	-0.349942	1.27249	0.277788		-0.329868	-0.607273	-0.0608379	-0.0422705	0.764672	0.342808
	0.0335195	-0.788408	-0.583076	-0.276972	1.25267	0.279448		-0.0667234	-0.678759	0.162391	0.0403232	0.575004	0.40794
	0.371205	-0.727616	-0.906007	-0.258424	1.14502	0.260589		-0.0958349	-0.624532	0.144394	-0.0123018	0.382016	0.319351
	0.345045	-0.628793	-0.952752	-0.296484	1.05401	0.222624		-0.201323	-0.691347	0.212298	-0.0548835	0.533351	0.182501
	0.589592	-0.659852	-1.06876	-0.308584	1.01659	0.139075		-0.294845	-0.722373	0.601589	-0.0564753	0.694135	-0.0920305
	0.405438	-0.742758	-0.937188	-0.327703	0.917675	0.145851		-0.397641	-0.615272	0.902237	-0.0993603	0.634729	0.0367259
	0.673222	-0.858417	-1.03033	-0.370545	0.714497	-0.0275079		-0.586403	-0.755886	0.795584	-0.112978	0.700105	-0.0265389
	0.888811	-1.0631	-0.915225	-0.405288	0.731191	-0.138914		-0.44589	-0.63783	0.656831	-0.0919855	0.565253	-0.0096078
	1.0227	-1.10431	-0.789358	-0.39785	0.58873	0.0200085		-0.303442	-0.666037	0.915496	-0.0225565	0.510028	0.0168974
	1.26175	-0.980572	-0.861151	-0.358224	0.687156	-0.0256095		-0.554295	-0.588395	0.799835	0.13087	0.616068	-0.0927713
	1.46803	-1.15811	-1.06049	-0.31349	0.608474	-0.210771		-0.745286	-0.531859	0.754744	0.278791	0.681082	-0.263591
	1.54374	-1.05644	-1.13703	-0.296352	0.415532	-0.238303		-0.828258	-0.5214	1.04646	0.304795	1.12085	-0.348174
	1.57005	-0.987083	-0.811491	-0.29192	0.483745	-0.248265		-0.919187	-0.434403	1.14511	0.332779	1.06039	-0.489428
	1.4032	-1.02351	-0.38144	-0.319076	0.527907	-0.366775		-0.838778	-0.563439	1.10289	0.493393	0.940586	-0.503584
	1.47809	-0.791871	-0.37621	-0.316996	0.62801	-0.484455		-1.00488	-0.549112	1.13641	0.656619	0.684598	-0.447023
	1.63969	-0.657208	-0.382139	-0.357969	0.739861	-0.365645		-1.21946	-0.527507	1.03038	0.696494	0.610936	-0.234886
	1.94628	-0.498989	-0.422982	-0.364195	0.889231	-0.407901		-0.977441	-0.658624	0.849946	0.808784	0.849866	-0.136407
	1.96831	-0.391127	-0.148265	-0.350746	0.998243	-0.351248		-1.02075	-0.647623	0.967382	0.888155	0.769298	-0.189764
	2.32197	-0.25876	-0.225811	-0.356886	1.00442	-0.236655		-0.919649	-0.537526	0.985287	0.946705	0.886852	-0.19563
	2.30568	-0.167778	-0.229545	-0.525218	0.889597	-0.457621		-1.22392	-0.521361	0.869661	0.866097	0.70152	-0.475446
	2.21635	-0.281945	-0.154937	-0.562927	0.77975	-0.240293		-1.25841	-0.650116	1.03474	0.74989	0.843664	-0.385738
	2.21277	-0.172025	0.00993971	-0.652479	0.813113	-0.0439279		-1.15015	-0.776128	0.811405	0.679661	0.814887	-0.332844
	2.33237	-0.149285	0.21206	-0.719849	0.883547	-0.0551533		-1.15927	-0.800561	0.76534	0.674841	0.476196	-0.372051
	2.34715	-0.18019	-0.148146	-0.774378	0.885706	-0.0848187		-1.08002	-0.872971	0.708149	0.646902	0.657587	-0.39573
	2.54417	-0.112388	-0.338964	-0.751623	0.686488	0.0453229		-1.19365	-0.672453	1.0156	0.584306	0.715786	-0.382884
	2.61229	-0.22762	-0.320292	-0.759504	0.649304	0.218874		-1.11296	-0.671567	1.01122	0.428675	0.729327	-0.377176
	2.41769	-0.264665	-0.150619	-0.757337	0.454039	0.121079		-1.0444	-0.551409	1.06121	0.409916	0.427566	-0.638728
	2.41057	-0.306198	0.0208624	-0.777722	0.414364	0.115988		-1.07895	-0.605676	1.21144	0.419461	0.207478	-0.95942
	2.39697	-0.35093	0.0539954	-0.766003	0.592425	0.109176		-0.982573	-0.58012	1.40639	0.382447	0.132445	-0.948075
	2.12908	-0.389077	-0.070535	-0.867124	0.655284	0.0408261		-1.33523	-0.710783	1.40997	0.297854	0.0528714	-1.03146
	2.09449	-0.269524	-0.162771	-0.776078	0.919685	0.148356		-1.36294	-0.866815	1.55938	0.413044	0.202218	-0.851244
	2.14955	-0.111552	-0.159901	-0.815351	1.07181	0.0309058		-1.35211	-0.742565	1.58638	0.5369	-0.0885311	-0.960909
	2.03496	-0.027691	-0.0530947	-0.808383	1.11618	0.0276409		-1.64591	-0.644073	1.91662	0.506672	-0.167565	-0.997806
	1.74683	-0.18302	-0.183218	-0.806933	0.946851	-0.0711563		-1.67065	-0.781748	1.90928	0.44502	-0.0733519	-0.814694
	1.48479	-0.155227	0.0570914	-0.815597	0.713562	0.00832152		-1.82719	-0.6621	2.1218	0.509344	-0.307646	-0.608834
	1.26706	-0.176169	0.17149	-0.861518	0.838686	-0.0125725		-1.88821	-0.7256	2.0943	0.538664	-0.254233	-0.459955
	1.12754	-0.21285	0.34571	-0.828486	0.95111	-0.0938945		-1.90058	-0.825056	2.27376	0.58574	-0.224207	-0.485658
	1.24191	-0.274679	0.346482	-0.770014	0.920374	-0.0459136		-1.89063	-0.646903	2.35357	0.578074	0.241381	-0.161259
	1.24673	-0.229379	0.243913	-0.755043	0.90147	0.0304669		-1.95545	-0.395881	1.96818	0.62438	0.429198	-0.018512
	1.20914	-0.165837	-0.10317	-0.808652	0.679183	-0.0469405		-2.19444	-0.320969	1.7537	0.560054	0.631843	0.0764498
	1.07341	-0.0455621	-0.0524182	-0.657753	0.590488	0.0918924		-1.93042	-0.213052	1.63553	0.562268	0.664153	0.0986174
	1.20504	-0.111568	-0.0747691	-0.647601	0.58538	0.0948598		-2.03351	-0.172228	1.54708	0.538096	0.698281	0.218494
	1.1766	-0.0039559	-0.0150054	-0.696298	0.498121	-0.0496919		-1.97118	-0.170004	1.40704	0.455018	0.900575	0.323244
	1.16202	-0.24232	-0.158807	-0.719086	0.562321	-0.0726635		-1.88446	-0.172712	1.11656	0.397367	1.05982	0.341079
	1.34045	-0.138804	-0.0716479	-0.752018	0.613498	-0.0978225		-1.83371	-0.168116	1.20092	0.438802	1.11417	0.306432
	1.29982	-0.162501	-0.0872332	-0.756537	0.780194	-0.14841		-1.70205	-0.201294	1.17201	0.28694	1.2112	0.177111
	1.31598	-0.198273	-0.134451	-0.741482	0.830437	-0.163371		-1.63528	-0.139238	0.95413	0.211998	1.31203	0.240834
	1.16441	-0.0962041	-0.273216	-0.743121	0.766	-0.11682		-1.50696	-0.0642312	0.848158	0.16165	1.36339	0.235634
	0.986534	-0.0469854	-0.375834	-0.76839	0.951365	-0.164255		-1.32693	-0.110225	0.874747	0.105213	1.37913	0.119207
	0.533644	-0.194038	-0.465907	-0.732542	0.865858	-0.318397		-1.27398	-0.250787	1.03769	0.036308	1.21327	0.244629
	0.607636	-0.457575	-0.227038	-0.72393	1.08537	-0.122884		-0.994168	-0.235257	1.0028	0.074712	1.18707	0.216466
	0.354367	-0.485158	-0.0769142	-0.812053	1.11961	-0.188354		-0.942283	-0.171468	1.01202	0.13231	1.1061	0.207017
	0.0560299	-0.49672	0.206818	-0.830345	1.12694	-0.189973		-0.663674	-0.139015	0.977838	0.101142	0.768883	0.134986
	-0.118434	-0.600399	0.168797	-0.736701	1.11803	-0.12974		-0.747722	-0.184012	0.998867	-0.0194383	0.758331	0.113264
	-0.167383	-0.431819	0.145913	-0.691078	0.89408	-0.292844		-0.698391	-0.116227	0.815238	0.0363827	0.763913	0.194418
	-0.280376	-0.352532	0.283246	-0.67873	0.915385	-0.150588		-0.791036	-0.023815	0.646071	0.0484632	0.7215	0.05605
	-0.37349	-0.272559	0.532178	-0.64186	0.857878	-0.0535094		-0.882102	-0.0668968	0.533047	0.144675	0.532554	-0.119186
	-0.303061	-0.0805652	0.711408	-0.625827	0.785633	-0.11639		-0.699317	-0.283131	0.610119	0.122608	0.659474	-0.306122
	-0.164169	-0.271811	0.747721	-0.598236	0.934045	-0.210611		-0.654889	-0.131205	0.655953	0.250128	0.7948	-0.135627
	-0.10847	-0.192835	1.19415	-0.547772	0.711131	-0.159047		-0.694402	-0.213773	0.553237	0.382543	0.716126	-0.0624569
	0.188687	0.0820704	1.39843	-0.534681	0.898818	-0.100824		-0.734124	-0.114194	0.825087	0.416189	1.0535	-0.0305175
	0.0735756	0.323112	1.53653	-0.49406	0.735778	-0.215397		-0.584756	-0.0179816	1.19346	0.454851	0.918589	-0.0997696
	0.452109	0.539397	1.49904	-0.492419	0.720503	-0.164029		-0.608823	-0.193726	1.57137	0.40349	1.05739	-0.0764714
	0.494321	0.727922	1.58087	-0.470512	0.515861	-0.300459		-0.882261	-0.135951	1.78459	0.430538	1.29634	-0.16485
	0.608464	0.657707	1.38682	-0.506472	0.59366	-0.262781		-0.886532	-0.236038	1.84018	0.635684	1.32656	-0.151753
	0.646586	0.781962	1.63969	-0.546453	0.735069	-0.209547		-0.868917	-0.352247	2.31298	0.645355	1.40947	-0.165856
	0.764315	0.776449	1.14613	-0.551514	0.700468	-0.433693		-0.923563	-0.320966	2.55672	0.645151	1.30613	-0.354296
	0.895348	0.827087	0.972457	-0.642179	0.853699	-0.601923		-0.952964	-0.412342	2.67118	0.653258	1.43266	-0.198922
	0.708564	0.768056	0.931224	-0.619979	0.873183	-0.505402		-1.08357	-0.225028	2.87302	0.706533	1.22293	-0.0434717
	0.663697	0.933271	0.960174	-0.637609	0.613956	-0.381933		-0.968644	-0.37293	2.79247	0.68001	1.2562	-0.118616
	0.572386	0.824761	0.647663	-0.668913	0.519164	-0.515282		-1.20727	-0.463436	2.82156	0.579733	1.18523	-0.0679197
	0.498133	0.713559	0.730145	-0.623963	0.472772	-0.332198		-1.20032	-0.649204	2.81001	0.633186	0.814065	-0.0632645
	0.515597	0.72253	0.749092	-0.594021	0.3042	-0.392171		-1.45583	-0.728222	2.5938	0.651577	1.03573	-0.126266
	0.466827	0.651433	0.959659	-0.540085	0.381629	-0.349632		-1.61954	-0.764605	2.20596	0.704684	1.10047	-0.14356
	0.524412	0.693771	0.817557	-0.492082	0.437499	-0.259481		-1.41228	-0.921891	2.21772	0.681997	0.955987	0.0140584
	0.440973	0.830346	0.893991	-0.393539	0.239262	-0.181544		-1.45067	-0.79671	2.27241	0.740058	1.07604	-0.0398391
	0.252615	0.722066	0.623671	-0.327357	0.341969	-0.124922		-1.57721	-0.668113	2.30264	0.739263	0.821199	-0.139064
	0.377141	0.686975	0.744576	-0.209053	0.395284	0.0408087		-1.46634	-0.710863	2.29551	0.707035	0.958368	0.0524064
	0.592797	0.6688	0.833891	-0.0815598	0.256685	0.132537		-1.65693	-0.51244	2.29292	0.769541	0.904956	0.0490904
	0.915167	0.763705	0.629502	-0.0062187	0.201678	0.119957		-1.79011	-0.517563	2.25127	0.750308	0.937051	-0.0090744
	1.01881	0.724638	0.535123	0.0130571	0.275538	0.210067		-2.28851	-0.486047	2.30378	0.738594	0.680777	-0.0978719
	1.00842	0.869633	0.556398	0.0731559	0.462298	0.329748		-2.29142	-0.351162	2.19476	0.775621	0.739671	-0.249618
	1.10574	0.859183	0.340834	0.0830851	0.467776	0.243117		-2.36105	-0.357544	2.04281	0.719657	0.892902	-0.166361
	0.882488	0.968901	0.271646	0.154887	0.668928	0.242275		-2.32589	-0.329382	1.96645	0.577591	0.826678	0.126611
	0.86536	0.843791	0.181813	0.176118	0.435299	0.161084		-2.213	-0.256243	2.06006	0.581497	0.655059	0.247246
	0.732791	0.706031	0.109005	0.180247	0.626044	0.148105		-2.3802	-0.0630073	2.01306	0.664971	0.706412	0.168836
	0.665168	0.826696	0.130153	0.126311	0.570538	0.230135		-2.20212	-0.144948	2.01136	0.445436	0.53135	0.241589
	0.820396	1.10689	0.182337	0.141576	0.349859	0.369755		-2.03349	-0.2133	1.94367	0.49679	0.609585	0.486222
	0.55124	0.903664	0.548802	0.0677006	0.437684	0.338094		-2.09577	0.0343939	1.93479	0.592008	0.37143	0.547248
	0.772531	0.887584	0.422498	0.0530812	0.456892	0.260615		-1.85142	-0.0018981	2.02817	0.528793	0.571256	0.518305
	0.674796	0.718142	0.732813	-0.0673077	0.410934	0.28734		-1.71268	0.0418355	2.08654	0.523566	0.43821	0.485168
	0.622182	0.650238	0.842566	-0.120123	0.446	0.059246		-1.32741	0.0591639	2.10848	0.474522	0.604971	0.587419
	0.830091	0.445912	0.922747	-0.154748	0.605387	0.0594416		-1.25859	-0.0318342	1.91948	0.593478	0.711728	0.664897
	0.903545	0.41564	0.979371	-0.203475	0.489977	-0.0721302		-1.06576	0.0647163	2.03533	0.608797	0.918209	0.476817
	1.46557	0.202819	0.812139	-0.269316	0.184347	0.0776644		-0.95449	-0.0134009	2.05349	0.749842	0.965792	0.159601
	1.4731	0.0728085	0.558861	-0.303954	0.436384	0.141004		-0.832046	0.0680589	2.00823	0.8291	1.03048	0.0372236
	1.70533	-0.0114381	0.539071	-0.349485	0.147801	0.300247		-0.630373	-0.0508679	2.02155	0.661311	1.23679	0.0620573
	1.98976	-0.0908924	0.416271	-0.389902	0.146896	0.0990618		-0.603291	0.077133	2.02376	0.740143	1.21324	-0.0524198
	2.08455	-0.367804	0.316587	-0.373232	0.211715	-0.113775		-0.554136	0.0635393	1.78697	0.604902	1.18337	-0.0763717
	2.18284	-0.248714	0.0945255	-0.382842	-0.0440344	-0.137634		-0.37512	-0.275867	1.78959	0.523294	1.46963	-0.199758
	1.85406	-0.230737	0.225404	-0.417501	-0.0385663	0.0060444		-0.278233	-0.198995	1.63941	0.550088	1.57429	-0.234225
	1.63764	-0.130758	-0.170109	-0.393439	0.0850411	-0.0260523		-0.343406	-0.184711	1.5038	0.721109	1.68323	-0.381039
	1.52274	0.18898	-0.210623	-0.421371	-0.0488329	-0.0306264		-0.352407	-0.114807	1.4241	0.712193	1.72709	-0.450656
	1.47282	0.200192	-0.352819	-0.471732	-0.112883	-0.0699183		-0.223345	-0.0499541	1.69637	0.541982	1.56548	-0.403689
	1.52386	0.364668	-0.517362	-0.461362	-0.0024393	-0.011499		-0.303515	-0.0119082	1.86334	0.563608	1.24171	-0.371551
	1.40505	0.455923	-0.304589	-0.50493	0.16339	-0.0278566		-0.330408	-0.0219167	1.75965	0.510511	0.908159	-0.144617
	1.45971	0.513412	-0.479616	-0.539758	0.0904507	0.0654148		-0.450376	-0.216311	1.6669	0.42649	1.16405	-0.28189
	1.32457	0.482083	-0.443404	-0.543508	0.211828	-0.0332991		-0.560188	-0.132856	1.30542	0.520197	1.18446	-0.222273
	1.39273	0.420127	-0.0100126	-0.520849	0.331523	0.0417753		-0.638437	-0.330928	1.27554	0.617826	1.28323	0.00868521
	1.40128	0.530412	-0.0511455	-0.527549	0.259632	0.299767		-0.644703	-0.198239	1.2264	0.750323	1.47641	-0.262925
	1.41482	0.666571	0.111421	-0.523423	0.282339	0.405		-0.692331	0.0309413	1.32842	0.817048	1.33674	-0.146488
	1.34639	0.747652	0.097323	-0.485663	-0.0589884	0.458081		-0.798086	0.00269008	1.47582	0.985532	1.13648	-0.004079
	1.42277	0.748025	0.0511849	-0.471612	-0.12054	0.320853		-0.725012	-0.0072338	1.54532	1.00285	1.24074	0.16408
	1.66978	0.4505	0.210913	-0.412983	-0.265747	0.397991		-0.841259	-0.196573	1.33696	1.07219	1.18575	0.191333
	1.54073	0.559348	0.107443	-0.407755	-0.339468	0.409891		-0.978524	-0.174435	1.21077	1.14491	1.02233	0.0970078
	1.36259	0.502159	0.376156	-0.428377	-0.310349	0.401486		-0.952076	-0.318392	0.838465	1.13949	1.3638	-0.0370184
	1.12847	0.335607	0.33925	-0.360956	-0.109397	0.235895		-0.999374	-0.161364	0.70584	1.19052	1.39159	-0.106735
	0.826238	0.318449	0.903337	-0.303633	-0.231106	0.0244402		-1.01806	-0.11255	0.757547	1.15612	1.07581	0.0589378
	0.880341	0.4161	0.947796	-0.219307	-0.295181	-0.0576671		-0.648142	-0.144258	0.947477	1.14276	0.82234	0.109417
	0.632282	0.376087	0.729959	-0.159697	-0.325323	0.00688948		-0.589587	0.039626	0.872269	1.12614	0.565502	-0.0639936
	0.509133	0.495749	1.32084	-0.175466	-0.226252	-0.0949008		-0.639602	-0.0162789	0.957665	0.989577	0.335547	-0.0418241
	0.436917	0.384605	1.3494	-0.117484	-0.116894	-0.100667		-0.478841	-0.0364056	1.00966	0.898561	0.159652	-0.0372361
	0.404653	0.236367	1.35855	-0.0693958	0.259443	-0.0987394		-0.413014	-0.0609569	1.00799	0.710724	0.323714	0.074833
	0.23548	0.109418	1.56437	0.0134315	0.228889	-0.0910709		-0.476658	-0.0603654	0.864973	0.522762	0.109896	0.10695
	-0.004707	0.125027	1.35557	0.0309943	0.556418	-0.0240727		-0.355582	0.231088	1.00708	0.547034	0.231122	0.280524
	0.285046	0.0994488	1.482	0.054898	0.603149	0.121116		-0.221962	0.213221	0.822601	0.538922	0.174845	0.438847
	0.33832	0.0888353	1.30231	0.00097678	0.507277	0.156875		-0.297958	0.464674	0.628159	0.437866	-0.185923	0.44112
	0.352593	0.26712	1.21487	-0.13326	0.399939	0.208289		-0.110908	0.430209	0.833327	0.431496	0.10595	0.660662
	0.546468	0.462461	1.15191	-0.183641	0.334369	0.331299		0.0786639	0.601306	0.962297	0.436538	0.330727	0.6347
	0.407237	0.493792	1.14672	-0.339464	0.312205	0.503732		-0.10707	0.715551	1.02568	0.472612	0.447467	0.613249
	0.602202	0.589953	1.20361	-0.439984	0.344467	0.435392		-0.0868992	0.694712	0.895473	0.445342	1.04847	0.525992
	0.746503	0.53644	0.856783	-0.467185	0.181913	0.432317		-0.000521	0.646194	0.976927	0.67988	1.13386	0.764617
	0.734948	0.549514	0.662524	-0.532738	0.0271052	0.509402		-0.177695	0.593171	0.822548	0.781903	1.42961	0.901162
	0.865258	0.646089	0.825946	-0.560804	-0.0517222	0.340976		-0.0816583	0.618375	0.608186	0.863521	1.32444	0.722753
	1.15856	0.767577	0.837484	-0.691487	0.0159227	0.531354		-0.130988	0.568982	0.474367	0.863661	1.34207	0.674322
	1.28883	0.932081	0.764587	-0.73659	-0.146204	0.333298		-0.0989356	0.423178	0.582797	0.687465	1.21281	0.726328
	1.07367	1.04376	0.4095	-0.765043	-0.423958	0.279451		-0.1547	0.412068	0.962204	0.634771	1.41933	0.764089
	1.01396	1.09981	0.37527	-0.727589	-0.369325	0.380468		-0.114719	0.449545	1.20947	0.694277	1.64767	0.864949
	0.853888	1.11038	0.369934	-0.631152	-0.642229	0.403436		-0.27912	0.497661	1.16955	0.6253	1.36884	0.646461
	0.836707	1.14566	-0.12946	-0.573265	-0.626471	0.399053		-0.436944	0.459987	1.08283	0.700491	1.08565	0.70708
	0.884587	1.27903	-0.118359	-0.538789	-0.751601	0.33773		-0.712005	0.46435	1.16554	0.676359	1.1466	0.582664
	0.725687	1.21147	-0.251085	-0.450985	-0.834449	0.133621		-0.722251	0.457202	1.63498	0.693166	0.719026	0.807032
	0.514917	1.08085	-0.374945	-0.45514	-0.732367	0.165189		-0.860187	0.51332	1.67143	0.582971	0.730939	0.654163
	0.50057	1.11671	-0.515307	-0.398831	-0.565877	0.0954051		-0.984521	0.624964	1.64453	0.542967	0.610862	0.443491
	0.544496	1.15321	-0.565515	-0.405554	-0.399965	0.256162		-1.0514	0.529528	1.68583	0.449696	0.689598	0.361595
	0.503757	1.2661	-0.557833	-0.324169	-0.552363	0.215614		-0.950349	0.51585	1.85875	0.568466	0.790068	0.340461
	0.657651	1.2724	-0.530701	-0.270083	-0.487497	0.429126		-1.01305	0.532728	1.83342	0.762654	0.84774	0.266981
	0.703883	1.25214	-0.470949	-0.23419	-0.466616	0.377115		-1.00272	0.484772	1.6097	0.82543	0.889692	0.236743
	0.686035	1.18101	-0.456324	-0.264379	-0.577685	0.325303		-0.851279	0.328894	1.66631	0.829264	0.577478	0.0630059
	0.796959	1.19006	-0.51284	-0.338409	-0.406366	0.386394		-0.773922	0.339852	1.90166	0.901084	0.85016	0.0867681
	0.759136	1.15445	-0.197605	-0.379693	-0.286449	0.502679		-0.690305	0.275295	1.93174	0.859794	0.971047	-0.03492
	1.0268	1.06687	-0.573341	-0.339869	-0.262079	0.573903		-0.46442	0.0842465	1.78024	0.985932	0.920377	0.138249
	1.07377	1.04253	-0.576393	-0.443433	-0.36553	0.903663		-0.430683	0.0189074	1.33498	0.925392	1.01718	0.015565
	1.12794	1.1946	-0.551559	-0.434761	-0.449514	0.805997		-0.319158	0.0271676	1.33802	0.999377	1.03313	0.016047
	1.26231	1.25112	-0.574203	-0.482104	-0.459879	0.765836		0.047071	-0.152008	1.0944	1.00218	0.966029	0.134884
	1.25209	1.25683	-0.850437	-0.561852	-0.643504	0.547545		-0.145146	-0.0778469	1.21398	1.04436	0.914416	0.225832
	1.23242	1.04379	-0.678233	-0.619974	-0.592938	0.569308		-0.168863	-0.0284839	1.41922	1.09554	0.947999	0.347097
	1.01097	0.888815	-0.52389	-0.664927	-0.537656	0.514482		-0.164049	-0.0334259	1.32667	1.12677	0.691134	0.321512
	0.801359	0.82434	-0.205953	-0.701152	-0.438047	0.609244		-0.180088	-0.019409	1.34726	1.11195	0.431338	0.236237
	0.525089	0.710585	-0.263384	-0.680917	-0.518049	0.458244		-0.43647	-0.0549211	1.19825	1.14624	0.654149	0.401546
	0.476369	0.662756	-0.0821955	-0.654851	-0.467417	0.423513		-0.544786	-0.136292	1.02209	1.11862	0.5737	0.33229
	0.497397	0.658504	-0.422451	-0.720955	-0.514839	0.224072		-0.752876	-0.134325	0.867189	1.11787	0.30001	0.426325
	0.224316	0.680328	-0.0086298	-0.756898	-0.544531	0.21501		-1.02993	-0.0875327	1.03269	1.05216	0.00384243	0.367701
	0.0399152	0.622559	0.0309885	-0.701491	-0.420133	0.0970889		-1.29901	-0.0421019	0.929062	1.01196	-0.223637	0.422124
	0.056895	0.374586	0.0614567	-0.764457	-0.346995	0.110117		-1.23503	-0.0100795	0.785102	0.906587	-0.114863	0.491201
	-0.144021	0.359389	0.339864	-0.811689	-0.28431	0.0883838		-1.57257	0.0548841	0.849233	0.781165	-0.0389546	0.442065
	-0.124949	0.250693	0.424088	-0.713083	-0.315715	0.315555		-1.60312	0.0824298	0.527222	0.7062	-0.0712993	0.409375
	-0.131025	0.391731	0.193949	-0.685307	-0.21092	0.213945		-1.61895	0.138317	0.362001	0.530191	0.0725797	0.211972
	-0.0273183	0.474597	0.0086569	-0.699111	-0.301859	0.361998		-1.83078	0.129424	0.455622	0.272927	0.110394	0.150681
	-0.0246132	0.41517	-0.0151384	-0.738346	-0.2809	0.415457		-1.87384	0.201208	0.382502	0.250017	0.23439	0.29159
	0.0792739	0.590896	0.0381248	-0.746551	-0.184245	0.418181		-1.75869	0.368663	0.397703	0.122063	0.0929877	0.353594
	0.0788122	0.621174	-0.0771152	-0.775709	-0.211481	0.428694		-1.81082	0.263921	0.333192	0.0809973	-0.143387	0.49452
	0.0721824	0.5924	0.237453	-0.729963	-0.206958	0.422636		-1.73863	0.359512	0.52715	-0.0186415	-0.0193455	0.571912
	-0.0931906	0.48859	0.204183	-0.738357	-0.182282	0.369714		-1.74767	0.486131	0.448599	-0.0702568	-0.0341881	0.378492
	-0.0333715	0.591497	0.163217	-0.749036	-0.384493	0.311766		-1.87058	0.433859	0.627776	-0.123775	-0.0305543	0.309297
	0.109562	0.766416	0.0825299	-0.651642	-0.256464	0.238491		-2.19653	0.349847	0.703075	-0.0285313	-0.297173	0.415076
	0.144182	0.910457	0.0645654	-0.600507	-0.247554	0.193746		-2.20458	0.364235	0.80018	0.0685713	-0.607273	0.489391
	-0.0269599	1.00003	-0.0748788	-0.667513	-0.249038	0.114693		-2.15948	0.168931	0.887382	0.0917717	-0.69006	0.415928
	-0.250013	0.746787	0.0921192	-0.628103	-0.337613	0.114901		-2.15991	0.0420323	0.689719	0.202692	-1.11985	0.528101
	-0.237564	0.834348	-0.0341853	-0.548757	-0.301272	0.112574		-2.13304	0.0858474	0.411405	0.377054	-1.18271	0.627759
	-0.181217	0.934852	-0.312204	-0.409667	-0.222393	0.0153284		-2.21222	0.0614436	0.377249	0.337444	-1.40348	0.628408
	-0.159665	0.81424	-0.305225	-0.310029	-0.168868	0.0540961		-2.34828	0.0885115	0.456115	0.516153	-1.578	0.659332
	-0.208886	0.810557	-0.268519	-0.165094	-0.331227	0.0266604		-2.37873	0.249888	0.247897	0.491794	-1.37836	0.74979
	-0.25934	0.90181	-0.361568	-0.0344046	-0.182913	0.137782		-2.47208	0.170154	0.12336	0.532218	-1.39334	0.700766
	-0.0150268	0.932057	-0.534945	0.0886872	0.0339386	0.162521		-2.4554	0.0724626	0.0523159	0.570402	-1.21381	0.888757
	-0.166955	1.02308	-0.506316	0.234539	0.248361	0.186026		-2.39355	0.106516	-0.0477346	0.663638	-1.20086	0.945463
	-0.458578	1.0557	-0.255841	0.281374	-0.0753771	0.106087		-2.24998	0.102825	-0.197579	0.578723	-1.1547	0.917345
	-0.488025	0.972382	-0.266702	0.363036	-0.0963026	0.212349		-2.44098	0.0540416	0.0144317	0.521511	-0.762729	0.993302
	-0.537631	1.04946	-0.177737	0.465951	0.227006	0.172768		-2.49908	0.25662	0.410787	0.532518	-0.828097	1.01331
	-0.560682	1.24949	-0.300467	0.535146	0.269733	0.256642		-2.62013	0.388289	0.315441	0.463495	-0.910557	1.14938
	-0.705236	1.0489	-0.183107	0.569084	0.176947	0.217615		-2.63097	0.436718	0.445074	0.393681	-0.815319	1.13904
	-0.784188	1.01778	-0.0392933	0.547025	0.0229692	0.0984657		-2.63417	0.421641	0.533938	0.371404	-0.464809	1.11158
	-0.890221	1.09544	-0.0350666	0.494022	0.0820187	0.142456		-2.84335	0.184249	0.372807	0.170038	-0.325114	1.11949
	-1.01205	1.12505	0.0249141	0.50729	0.348312	0.148095		-2.88266	0.235823	0.716083	0.155053	-0.335985	0.903078
	-0.974965	1.0088	0.0552659	0.443524	0.0846479	0.0797501		-2.72559	0.283111	0.703625	0.294262	-0.211745	1.01787
	-1.0956	0.912366	0.311952	0.399638	0.106036	0.0416011		-2.70473	0.359755	0.762164	0.267321	-0.378421	0.898584
	-1.04848	0.790799	0.359803	0.338541	0.141643	0.271657		-2.63818	0.509794	0.81961	0.341167	-0.324633	0.8447
	-1.01441	0.687549	0.10584	0.315467	0.327095	0.300928		-2.62935	0.522768	0.819054	0.31642	-0.0747618	0.737265
	-1.11295	0.478467	-0.0635161	0.259238	0.187108	0.377992		-2.48639	0.705338	0.659263	0.425735	-0.228514	0.630602
	-1.12156	0.445262	0.226121	0.204836	-0.0711351	0.483516		-2.19856	0.814288	0.292006	0.463081	-0.185303	0.881039
	-0.990659	0.385913	0.146305	0.127623	0.0677241	0.506941		-2.07332	0.828132	0.40707	0.426632	0.214129	0.868647
	-1.00744	0.445858	0.316489	0.0815784	-0.0064657	0.258928		-2.04369	0.751355	0.339925	0.350583	0.233916	0.814616
	-0.863324	0.484167	0.0975719	0.0754151	0.0431614	0.378878		-1.81867	0.722641	0.35278	0.491575	0.0411956	0.512998
	-0.750427	0.394921	0.301571	0.0347018	-0.268184	0.358198		-1.32797	0.812299	0.554957	0.67062	0.120808	0.36751
	-0.582442	0.321197	0.627954	-0.0207037	-0.474036	0.340851		-1.16334	0.659642	0.42479	0.789385	0.0971203	0.436429
	-0.696938	0.32215	0.537605	-0.0528131	-0.510362	0.350381		-1.23722	0.60544	0.518056	0.732746	0.0444093	0.44103
	-0.633864	0.387814	0.560096	-0.0971229	-0.358732	0.300847		-0.864021	0.701059	0.311751	0.771555	0.289146	0.541199
	-0.610839	0.300508	0.743085	-0.186143	-0.290211	0.172965		-0.603723	0.564722	0.219001	0.771928	0.285867	0.604536
	-0.508622	0.283878	0.867609	-0.230919	-0.282282	0.340776		-0.510875	0.557072	0.205966	0.712347	0.186534	0.589161
	-0.367293	0.37609	1.05191	-0.270087	-0.283104	0.1619		-0.175961	0.652206	0.43824	0.590693	0.172124	0.465522
	-0.224398	0.22023	0.824512	-0.350419	-0.323597	0.0872992		-0.201946	0.335468	0.526266	0.568669	0.153832	0.426662
	-0.211602	0.194079	0.999012	-0.393907	-0.464445	0.0517265		-0.102969	0.17197	0.564798	0.668783	-0.0851314	0.335932
	0.0327775	0.0916598	1.03833	-0.425891	-0.60091	0.218661		-0.0395094	0.141465	0.534266	0.731862	-0.196952	0.286383
	0.221696	-0.0887779	1.47696	-0.451135	-0.511187	0.272811		0.0174666	0.215839	0.442546	0.703418	-0.0686459	0.576808
	0.38577	-0.0219537	1.40267	-0.364955	-0.145304	0.333072		-0.132757	0.280363	0.615397	0.593971	-0.0473671	0.553234
	0.546397	-0.0178931	0.893146	-0.340893	0.0823122	0.282674		0.0747157	0.221595	0.74648	0.564029	0.110843	0.681721
	0.626706	-0.146463	1.16562	-0.305318	0.244649	0.235858		0.322753	0.247601	0.7338	0.515392	-0.0223922	0.47169
	0.687381	-0.12725	0.995658	-0.281785	0.171929	0.315542		0.119639	0.155976	0.732473	0.441198	-0.066211	0.313602
	0.966513	-0.0545139	0.730685	-0.220724	0.0112201	0.252226		0.0625445	0.235725	0.887024	0.339797	0.0306882	0.180132
	0.993991	-0.192444	0.72487	-0.174686	-0.130303	0.187182		0.0576856	0.381568	1.121	0.486341	0.0849164	0.100884
	1.11409	-0.120602	0.584399	-0.110455	-0.0739606	0.275694		0.00829639	0.2292	0.887272	0.45086	0.071762	0.15042
	1.18023	-0.116893	0.798162	-0.006856	0.208486	0.324925		-0.0118204	0.285832	0.747959	0.476036	0.302449	0.0513946
	1.23071	-0.186988	1.0705	0.0896388	0.296854	0.111661		0.10507	0.221117	1.1232	0.34285	0.283979	0.0111793
	1.3737	-0.100628	0.846687	0.117165	0.671269	0.218758		0.309957	0.190439	1.07017	0.397245	0.66928	0.0625301
	1.2812	0.0512234	0.863125	0.0765325	0.677823	0.0679972		0.191687	0.130209	1.14438	0.225163	0.847905	-0.126853
	1.24637	0.056644	0.842518	-0.0038355	0.530545	0.0807953		0.242446	0.112627	0.837993	0.182919	0.922871	0.109636
	1.19369	0.0553354	0.768184	-0.117433	0.383235	0.132222		0.127429	0.208612	0.852936	0.139753	0.665638	0.138219
	1.4492	0.139687	0.285298	-0.134167	0.403412	0.125137		0.00249221	0.171523	0.874391	0.0977925	0.89747	0.144039
	1.66277	0.03453	0.239292	-0.187758	0.28131	0.189596		0.00912784	0.0339971	1.06436	0.0631213	1.00878	0.186234
	1.54138	0.0105875	0.15203	-0.264201	0.253848	0.227601		0.137718	-0.04736	1.00863	0.138263	0.8817	0.335232
	1.58035	0.243465	-0.111132	-0.310807	0.551555	0.259301		0.21134	-0.17352	0.777581	0.0142308	0.621438	0.468833
	1.62512	0.136282	-0.195876	-0.35033	0.697863	0.299784		0.208835	-0.190037	0.93957	0.084725	0.585003	0.468857
	1.42892	0.150118	-0.492659	-0.395379	0.331449	0.397221		0.180607	-0.189197	1.1219	0.10646	0.27527	0.49854
	1.45462	0.273016	-0.751256	-0.449281	0.470578	0.624125		-0.001641	-0.0978968	0.850391	0.118461	0.493303	0.480545
	1.20999	0.252811	-0.655041	-0.493283	0.386566	0.550471		-0.271521	-0.178836	0.711952	0.123896	0.291237	0.426793
	1.10555	0.250672	-0.490938	-0.434935	0.284278	0.571569		-0.241343	-0.230683	0.660638	0.299036	0.0243229	0.426314
	1.14455	0.158606	-0.65746	-0.419897	0.27638	0.384486		-0.248235	-0.343476	0.584983	0.403603	-0.0157118	0.277672
	1.22879	0.183603	-0.462139	-0.334893	0.233898	0.470621		-0.340823	-0.388474	0.174471	0.391224	0.263385	0.121865
	0.945269	0.20656	-0.236614	-0.346644	0.00314288	0.525631		-0.389489	-0.322427	-0.180817	0.353899	0.289314	-0.0480732
	0.782295	0.363927	0.0277335	-0.290249	-0.0347412	0.376636		-0.415008	-0.298576	-0.334127	0.454322	0.10985	-0.0676094
	0.778033	0.35132	-0.0503035	-0.257762	0.0397118	0.324385		-0.645695	-0.214557	-0.48337	0.253959	0.179774	-0.128891
	0.757481	0.142914	-0.0425661	-0.337746	-0.191435	0.332765		-0.718403	-0.344353	-0.71461	0.298864	0.127237	-0.141677
	0.743812	0.292535	0.190354	-0.409245	-0.408505	0.397329		-0.644374	-0.450394	-1.09749	0.304045	0.139165	-0.152633
	0.824092	0.325219	0.313193	-0.425761	-0.378883	0.29682		-0.764138	-0.310981	-1.52106	0.246393	0.288213	-0.297664
	0.476775	0.305916	0.252775	-0.507243	-0.525725	0.134504		-0.849077	-0.383213	-1.98348	0.304863	0.231022	-0.270943
	0.452461	0.288455	0.200508	-0.569328	-0.444279	0.012546		-0.797167	-0.288214	-2.1366	0.297049	0.293342	-0.304231
	0.66032	0.186985	0.0836188	-0.657721	-0.271424	0.021435		-0.793585	-0.266235	-2.13435	0.13604	0.308867	-0.197029
	0.676621	0.290844	0.022716	-0.762194	-0.15659	0.0644141		-1.00659	-0.257107	-2.15474	0.103033	0.0747399	-0.0682923
	0.445425	0.12899	0.00256455	-0.825114	0.0591455	0.0599976		-0.989645	-0.23322	-1.88999	0.139723	-0.115276	-0.0734828
	0.752289	-0.0168932	0.200363	-0.874275	0.351425	0.0423756		-1.10782	-0.326474	-1.88732	0.165932	-0.35604	0.165389
	0.542396	-0.131091	0.0644044	-0.894263	0.485866	0.124414		-1.13002	-0.474901	-1.89398	-0.0402495	-0.223732	0.257288
	0.558579	-0.159868	0.396147	-0.931529	0.622137	0.0995194		-0.854476	-0.583492	-1.8826	-0.0007463	-0.154359	0.199549
	0.436492	-0.0275428	0.573436	-0.899975	0.557087	0.281624		-0.870063	-0.392689	-1.69622	0.0394035	0.0377259	0.237714
	0.252529	-0.157122	0.345524	-0.868834	0.58282	0.142711		-0.848596	-0.426317	-1.59657	0.044708	0.121017	0.094827
	0.179912	-0.239257	0.483898	-0.894757	0.868852	0.0822549		-0.656518	-0.525339	-1.36778	0.024642	0.130455	0.0749683
	0.580716	-0.456659	0.316422	-0.885021	0.851942	0.153284		-0.427709	-0.558774	-1.22416	0.0322595	0.0854826	0.0775302
	0.472524	-0.503322	0.375836	-0.813457	0.822726	0.146563		-0.223415	-0.670089	-0.779388	0.0207738	-0.0028923	-0.0111526
	0.325326	-0.496475	0.111471	-0.73915	0.746981	0.111491		-0.139518	-0.559356	-0.756447	0.16078	-0.0440404	-0.289656
	0.47576	-0.590352	0.494918	-0.663592	0.704659	0.257937		0.0695581	-0.61582	-0.905281	0.150334	-0.110844	-0.443776
	0.580197	-0.551319	0.517506	-0.738093	0.629566	0.112515		0.121373	-0.695349	-0.9616	0.0632507	-0.253843	-0.4783
	0.343517	-0.568633	0.500731	-0.750645	0.624712	0.12579		0.437946	-0.733734	-0.559875	0.166138	-0.214952	-0.364098
	0.619436	-0.670786	0.41609	-0.719347	0.390529	0.0156732		0.530561	-0.747908	-0.436202	0.257855	-0.184532	-0.416465
	0.872838	-0.72025	0.473462	-0.67345	0.330198	-0.0126917		0.505917	-0.733249	-0.135962	0.262963	-0.268132	-0.316728
	1.15388	-0.597812	0.682289	-0.659933	0.524074	-0.127725		0.678087	-0.921654	-0.183074	0.252431	-0.328411	-0.453209
	1.41367	-0.544615	0.877342	-0.623534	0.590925	-0.258238		0.676465	-0.923646	-0.277969	0.299071	-0.311331	-0.406917
	1.64552	-0.550424	0.916762	-0.601177	0.525004	-0.349174		0.622471	-0.845757	-0.199004	0.29381	-0.286201	-0.169474
	1.70124	-0.268361	1.16246	-0.559125	0.454333	-0.380845		0.629043	-0.891543	-0.0491344	0.289033	-0.202839	-0.159493
	1.895	-0.182416	1.02821	-0.529322	0.432404	-0.226639		0.607465	-0.892017	-0.161685	0.22736	-0.416039	0.0252758
	2.07381	-0.326433	1.32049	-0.538124	0.428572	-0.102108		0.566916	-1.03837	-0.109339	0.071994	-0.303975	0.257966
	1.88872	-0.424065	1.16786	-0.516468	0.518111	-0.240856		0.488894	-1.0425	-0.0740507	0.0892893	-0.125428	0.183906
	1.91872	-0.281082	1.53291	-0.342624	0.375346	-0.168875		0.70416	-1.03457	0.125494	0.146679	-0.142646	0.300381
	1.97671	-0.136232	1.38247	-0.217383	0.333844	-0.186888		0.611707	-0.973837	-0.25337	0.161746	-0.31154	0.146206
	1.8345	-0.103503	1.43419	-0.171858	0.418098	-0.122629		0.789548	-0.791001	-0.532952	0.134748	-0.538742	0.244831
	1.67887	-0.0721967	1.5762	-0.115956	0.312934	0.0604209		0.925388	-0.9905	-0.829714	0.194023	-0.696368	0.246691
	1.55471	-0.329892	1.39808	0.0109983	0.263113	-0.170709		1.05844	-0.989175	-0.90948	0.143325	-0.574501	0.434521
	1.50112	-0.591207	1.51291	0.0378028	0.193348	-0.116817		0.941285	-0.890305	-1.04758	0.0913105	-0.759124	0.401648
	1.27487	-0.589407	1.61294	0.0573736	0.208303	0.00216911		0.945516	-1.03729	-1.31396	0.137252	-0.816784	0.33241
	1.15087	-0.788036	1.66058	0.103336	0.128347	0.117218		0.931032	-0.836355	-1.36356	0.0274847	-1.12172	0.378503
	1.08148	-0.871547	1.81481	0.0908468	0.261294	-0.0974326		0.924354	-0.620844	-1.23378	-0.0164448	-0.871452	0.280519
	0.881808	-0.7602	1.67282	0.117341	0.18383	-0.150977		0.910658	-0.546125	-1.33256	0.149371	-1.01491	0.167756
	0.749105	-0.791897	1.82586	0.0462867	-0.113035	-0.138486		1.11048	-0.455826	-1.37088	-0.010986	-1.00691	0.28366
	0.694418	-0.958219	1.59686	-0.0498713	-0.138853	-0.153421		0.794472	-0.505965	-1.8654	-0.100585	-0.86889	0.0828221
	0.753076	-0.988931	1.59106	-0.165354	-0.376808	-0.160043		0.784053	-0.463948	-1.81314	-0.099007	-0.817607	0.162065
	0.782452	-0.928156	1.70279	-0.287505	-0.560988	-0.193946		0.784642	-0.454127	-1.60458	-0.113163	-0.918494	0.241708
	0.652884	-0.903357	1.57602	-0.345283	-0.713732	-0.316644		0.538092	-0.339071	-1.46932	-0.137163	-0.961141	0.292353
	0.483345	-0.750663	1.40731	-0.505911	-0.729733	-0.0870444		0.272575	-0.256838	-1.2919	-0.0784075	-1.25871	0.136841
	0.528994	-0.591429	1.4094	-0.512324	-0.713414	-0.0236357		0.182962	-0.278713	-0.734001	-0.101575	-1.08452	0.418412
	0.744459	-0.428104	1.03159	-0.529476	-0.627048	-0.0418463		0.183541	-0.199315	-0.287789	-0.113903	-0.99443	0.550042
	0.795242	-0.393465	0.910637	-0.563542	-0.400736	-0.158139		-0.0276662	-0.225411	0.170147	0.0192648	-0.682655	0.572351
	0.759923	-0.314334	0.859028	-0.518454	-0.599741	0.0165992		0.0243933	-0.432025	0.273642	0.0383973	-0.953439	0.430425
	0.727932	-0.33093	0.683119	-0.525488	-0.717173	-0.0833586		-0.0179946	-0.480804	0.380924	-0.0951408	-0.939269	0.424913
	0.837547	-0.137061	0.425025	-0.4679	-0.494428	-0.142972		-0.202493	-0.624004	0.556981	0.0739625	-0.931092	0.402028
	0.846652	0.0200365	0.367349	-0.408275	-0.223931	-0.0107677		-0.116888	-0.573137	0.91089	0.188342	-1.20263	0.471332
	0.86745	0.0392817	0.368025	-0.401127	-0.16718	0.0105914		-0.0808665	-0.501332	1.07656	0.131169	-1.20382	0.394128
	0.734458	0.0352284	0.186544	-0.307961	0.0214848	0.0849028		-0.368922	-0.533022	1.1542	0.234262	-1.02729	0.30217
	0.899734	0.0976689	-0.167812	-0.336004	0.042195	0.210961		-0.477573	-0.617276	1.16858	0.244635	-0.896924	0.166311
	0.7717	0.0352667	-0.0115058	-0.25337	0.138959	0.108942		-0.324848	-0.720548	1.20618	0.193794	-1.01998	0.300639
	0.727921	0.220379	-0.34873	-0.295331	0.443949	-0.0030437		-0.19357	-0.785462	1.00351	0.153649	-1.16619	0.164229
	0.464168	0.0719937	-0.21173	-0.323546	0.247922	-0.17478		-0.348399	-0.89446	0.850855	0.065564	-1.37887	0.0280766
	0.368469	0.114145	-0.112722	-0.345529	0.246299	-0.188482		-0.2526	-0.984065	0.316919	0.0332825	-1.43588	-0.0075856
	0.224624	0.0254731	-0.304982	-0.409201	0.355733	-0.218408		-0.414745	-0.986057	0.328691	0.137051	-1.1443	0.0723878
	-0.0099756	0.0300437	-0.236915	-0.491569	0.443378	-0.127689		-0.462834	-1.03004	0.209874	0.0904532	-1.17789	0.138299
	0.204297	-0.0303531	-0.0072665	-0.528967	0.43952	0.10229		-0.335919	-0.988695	0.191117	-0.051526	-1.21616	0.144102
	0.131392	-0.102346	-0.441036	-0.61148	0.103333	-0.226449		-0.357384	-0.907754	0.121869	-0.0508358	-1.00817	0.224569
	0.0195344	0.0555185	-0.422658	-0.654144	0.148121	-0.210977		-0.273949	-1.06324	-0.0528171	-0.108952	-0.864406	0.277845
	0.0139189	0.0167774	-0.441654	-0.717134	0.205731	-0.326425		-0.109684	-1.07145	0.0916956	-0.11259	-0.721826	0.222218
	-0.109499	-0.0084177	-0.113091	-0.735774	0.43924	-0.510361		-0.234976	-1.00826	0.201552	-0.0894125	-0.681303	0.2129
	0.0991985	0.0938187	-0.282219	-0.812704	0.345751	-0.518908		-0.327582	-0.868731	0.10996	-0.109403	-0.303388	0.155889
	0.0935996	-0.0596939	0.0140832	-0.75699	0.199321	-0.372708		-0.519205	-0.842302	0.117397	-0.0964763	-0.239685	0.149309
	0.27793	-0.0868849	-0.0581071	-0.644522	0.160293	-0.0870694		-0.541294	-0.654103	0.123363	-0.0471198	-0.129893	0.101435
	0.32313	-0.152353	-0.285458	-0.60793	0.12278	-0.079471		-0.581825	-0.549264	0.282365	-0.0220875	-0.0702844	0.0704712
	0.369425	-0.130205	-0.154129	-0.534676	-0.0555011	-0.0912212		-0.495092	-0.411408	0.429407	-0.12204	-0.21059	0.0098132
	0.584897	-0.001499	0.0217039	-0.465308	0.0543474	-0.172144		-0.548118	-0.334618	0.649132	-0.0389263	-0.14715	-0.0317986
	0.120289	-0.0606004	-0.279404	-0.443212	-0.0080932	-0.403728		-0.541285	-0.185912	0.781358	-0.0483298	0.0803762	0.0834857
	-0.0050806	0.209787	-0.112674	-0.384133	0.0791655	-0.146001		-0.438496	-0.0450103	1.02816	-0.109778	0.351967	0.0471525
	0.0182423	0.0805054	-0.149615	-0.284383	0.0442286	-0.288104		-0.42921	-0.0179769	1.41508	-0.1148	0.524369	-0.203467
	0.221358	0.16674	-0.199252	-0.257187	0.0836717	-0.3436		-0.561352	0.073778	1.21916	-0.17582	0.365827	-0.328272
	0.244247	-0.0219837	-0.467627	-0.228305	-0.160444	-0.406896		-0.440829	0.0773873	1.20082	-0.197784	0.325458	-0.36803
	0.174959	-0.184634	-0.216289	-0.18492	-0.13516	-0.383128		-0.459051	-0.123174	1.06967	-0.294714	0.179494	-0.528528
	-0.042819	-0.12238	-0.22676	-0.151829	-0.170659	-0.350813		-0.426965	0.00450109	0.990663	-0.135785	0.172186	-0.588455
	-0.216995	-0.152875	-0.315207	-0.209718	-0.0688521	-0.497252		-0.397313	-0.1165	0.961738	-0.154428	0.178406	-0.675322
	-0.202389	-0.0521407	-0.184257	-0.204164	-0.205018	-0.326934		-0.285945	-0.248766	1.00768	-0.211039	0.149165	-0.738305
	-0.175223	-0.0780267	-0.203736	-0.265214	-0.244476	-0.263299		-0.349263	-0.358471	0.459331	-0.232532	0.292932	-0.578287
	-0.140694	-0.171821	-0.254599	-0.320583	-0.372175	-0.285164		0.0403996	-0.394464	0.189294	-0.274535	0.522578	-0.538639
	0.211074	-0.0481906	-0.0805288	-0.229631	-0.316838	-0.171499		0.0854445	-0.42151	0.27906	-0.309692	0.386295	-0.619061
	0.257394	-0.403034	0.339624	-0.248566	-0.243334	-0.193954		0.0718985	-0.593017	-0.046206	-0.372105	0.0631976	-0.502845
	0.0841671	-0.549805	0.32225	-0.286549	-0.0809721	-0.223566		-0.0705884	-0.559272	-0.320547	-0.374487	0.0620016	-0.477631
	-0.0467307	-0.707008	0.482445	-0.272277	-0.0297766	-0.172644		-0.043037	-0.609563	-0.649785	-0.334473	0.28606	-0.455949
	-0.231409	-0.619672	0.519071	-0.275365	-0.0073785	-0.199236		0.0364315	-0.523174	-0.695815	-0.322429	0.456162	-0.470317
	-0.228802	-0.539002	0.595424	-0.248744	-0.0644257	-0.0728031		-0.0892172	-0.381808	-0.506539	-0.231875	0.501963	-0.504586
	-0.222418	-0.576349	0.5041	-0.328789	-0.0606732	-0.231445		-0.0896276	-0.380734	-0.474441	-0.387026	0.625152	-0.396608
	-0.206301	-0.452134	0.715025	-0.357265	-0.154694	-0.125534		0.182144	-0.0689721	-0.358591	-0.354412	0.462705	-0.414465
	-0.326871	-0.420707	0.578845	-0.404506	-0.0758201	-0.0904908		0.141884	0.0736577	-0.505729	-0.473351	0.340611	-0.464631
	-0.379468	-0.424824	0.598934	-0.321997	0.0486676	-0.29083		0.321063	0.393328	-0.203606	-0.400589	0.158466	-0.519735
	-0.441296	-0.367554	0.651681	-0.266476	0.117144	-0.365853		0.369805	0.520466	-0.0434414	-0.486633	0.0630137	-0.557109
	-0.593545	-0.362287	0.527407	-0.337577	0.0190924	-0.3209		0.270712	0.545008	-0.199813	-0.349045	-0.019296	-0.648119
	-0.425322	-0.181421	0.31625	-0.337408	0.0201675	-0.490082		0.203967	0.42635	-0.144347	-0.325348	-0.0579326	-0.790916
	-0.270637	-0.245118	0.544925	-0.353989	-0.209901	-0.302356		0.314707	0.408581	-0.162932	-0.39647	-0.0750583	-0.773333
	-0.113892	-0.225059	0.480216	-0.351462	-0.409867	-0.379742		0.191236	0.50562	0.0535487	-0.40751	-0.209219	-0.592792
	-0.134937	-0.0995486	0.647147	-0.344559	-0.331708	-0.20209		0.241436	0.481987	0.105539	-0.40458	-0.170464	-0.647252
	-0.11173	-0.172517	0.645635	-0.418681	-0.306127	-0.362567		0.350868	0.516769	-0.0254051	-0.382635	-0.209026	-0.548643
	-0.225609	-0.1803	0.579911	-0.445693	0.0218666	-0.192414		0.55499	0.405706	-0.101875	-0.341095	-0.152665	-0.691746
	-0.0608802	-0.209528	0.415668	-0.426687	0.0355357	-0.378001		0.354367	0.11038	-0.270881	-0.328669	0.0434986	-0.535553
	-0.244081	-0.0943168	0.743812	-0.421213	-0.0337918	-0.575949		0.420379	0.0710974	0.00088158	-0.337948	0.111369	-0.489475
	-0.214709	-0.091687	0.921063	-0.496834	-0.200949	-0.487413		0.285689	-0.0355026	0.0782102	-0.334753	0.382811	-0.600884
	-0.21916	-0.0086057	0.980795	-0.482405	-0.323731	-0.24546		0.0308508	-0.108108	-0.0259073	-0.270259	0.471334	-0.495599
	-0.220017	-0.0163963	1.12982	-0.439557	-0.349499	-0.250707		-0.0674792	-0.128518	0.110363	-0.299269	0.6072	-0.491179
	-0.362699	-0.0309816	1.00101	-0.307813	-0.368967	-0.184402		-0.144036	0.00420035	0.152817	-0.286089	0.656649	-0.620662
	-0.433861	0.221384	0.773793	-0.229359	-0.333359	-0.117363		-0.191683	0.0539918	0.484252	-0.232183	0.615456	-0.619449
	-0.717186	0.331721	0.83144	-0.158953	-0.177594	-0.0003021		0.085591	0.0259067	0.545575	-0.197058	0.619266	-0.680833
	-0.722428	0.262054	0.648025	-0.0549029	-0.126083	0.0792483		-0.0815602	0.170517	0.55688	-0.163177	0.529264	-0.589331
	-0.514224	0.301892	0.609648	0.0833923	-0.282397	-0.0059902		0.0982748	0.0644896	0.592917	-0.243233	0.600987	-0.617313
	-0.297248	0.339019	0.619294	0.204093	-0.70363	0.00912307		0.0729632	0.192703	0.666957	-0.463835	0.289076	-0.574306
	-0.416636	0.360634	0.686391	0.285175	-0.54184	0.120252		0.030011	0.307889	0.927374	-0.55841	0.189219	-0.599354
	-0.231367	0.21205	0.296171	0.440872	-0.540341	0.237026		0.181845	0.364293	0.989007	-0.414615	0.176805	-0.450221
	-0.103883	0.229198	0.0431999	0.589018	-0.32018	0.322823		0.219911	0.245441	0.876011	-0.400685	-0.0499147	-0.337286
	0.0124907	0.0653463	-0.404815	0.610421	-0.132119	0.264724		0.202482	0.302208	1.22676	-0.31384	-0.249817	-0.548664
	0.114895	0.0852096	-0.413293	0.638283	-0.175474	0.312151		0.357856	0.24968	1.04603	-0.270767	-0.545381	-0.766548
	0.284137	0.102165	-0.275469	0.583621	-0.089154	0.22489		0.438762	0.243503	1.19303	-0.235006	-0.546397	-0.719711
	0.339401	0.0962288	-0.412777	0.588033	-0.0079371	0.0605825		0.40294	0.287304	1.07697	-0.213117	-0.678447	-0.792615
	0.545428	0.0598989	-0.478876	0.56251	-0.338486	0.0516392		0.263217	0.331912	1.27335	-0.300951	-0.870831	-0.78875
	0.699026	0.112038	-0.22986	0.538635	-0.297951	0.0407762		0.503379	0.21094	1.15091	-0.433003	-0.903382	-0.826058
	0.486462	0.239897	-0.248999	0.51924	-0.257027	0.235447		0.417984	0.494394	1.30178	-0.437019	-0.878796	-0.904053
	0.357219	0.253422	-0.298282	0.481175	-0.0992639	0.170017		0.32551	0.506159	1.11269	-0.268141	-0.816188	-1.12081
	0.403943	0.265096	-0.100389	0.474833	-0.218881	0.0757908		0.208828	0.530352	0.735244	-0.291089	-0.726845	-1.20102
	0.490418	0.242279	0.191569	0.426919	-0.105988	0.0271914		0.0910519	0.591086	0.357	-0.29374	-0.982633	-1.27391
	0.47392	0.291841	0.245628	0.339542	-0.210064	0.0505166		-0.0305633	0.521241	0.342284	-0.382443	-0.951486	-1.31824
	0.326749	0.284796	0.504206	0.35573	-0.353997	-0.0916752		0.00361372	0.349195	-0.0151702	-0.428597	-1.01862	-1.31404
	0.345904	0.189041	0.418864	0.404535	-0.361829	-0.317963		-0.0007162	0.392887	-0.0670923	-0.394441	-0.873205	-1.23154
	0.34945	0.0553684	0.442598	0.429941	-0.505394	-0.0726124		-0.164947	0.494875	-0.486445	-0.326183	-0.625194	-1.38008
	0.309585	-0.105891	0.696382	0.480879	-0.569339	-0.0873738		-0.0675643	0.458408	-0.670964	-0.397428	-0.89667	-1.25378
	0.177333	-0.0600214	0.507478	0.520802	-0.537957	-0.140894		0.0313089	0.430664	-1.1101	-0.390104	-0.791756	-1.21219
	-0.0114075	-0.117036	0.14727	0.509956	-0.65274	-0.316653		-0.128043	0.475502	-1.05536	-0.439657	-0.668043	-1.31873
	0.0396529	-0.168489	-0.0720586	0.515176	-0.773243	-0.295727		-0.342716	0.308884	-1.32244	-0.445082	-0.608796	-1.36189
	-0.120026	-0.168752	-0.0595256	0.576297	-0.814059	-0.354523		-0.167548	0.287956	-1.15455	-0.541192	-0.551457	-1.22589
	-0.219538	-0.166621	-0.506982	0.531538	-0.80309	-0.279168		-0.0437435	0.229115	-1.16066	-0.393488	-0.763772	-1.27386
	-0.519325	-0.219928	-0.800328	0.502304	-0.833075	-0.205624		-0.0388423	0.0435004	-0.988281	-0.421431	-0.390038	-1.28176
	-0.548752	-0.293765	-0.623139	0.478658	-0.619011	-0.179623		0.0833514	0.169347	-0.967488	-0.443387	-0.687485	-1.35099
	-0.574866	-0.211462	-0.605091	0.497933	-0.475022	-0.121529		-0.0224158	0.208786	-0.851627	-0.381608	-0.664819	-1.15038
	-0.682164	-0.148542	-0.459239	0.483899	-0.326449	-0.0484333		-0.0720881	0.186841	-0.763421	-0.452233	-0.55654	-0.916125
	-0.671049	-0.107431	-0.396839	0.51823	-0.288636	-0.234273		0.00984314	0.120462	-0.611357	-0.585703	-0.76736	-0.78141
	-0.675624	-0.157178	-0.524477	0.484739	-0.208806	-0.25845		0.0108661	-0.0497114	-0.786137	-0.592862	-0.528887	-0.696399
	-0.657154	-0.111669	-0.249118	0.448088	0.037274	-0.206718		-0.11875	-0.165769	-0.666022	-0.639458	-0.294623	-0.790379
	-0.363214	-0.340278	-0.249517	0.451588	0.0177791	-0.152313		0.128967	-0.252456	-0.824598	-0.490148	-0.554774	-0.729405
	-0.334517	-0.43592	-0.431	0.486664	0.346191	-0.184521		0.0856706	-0.387631	-0.758495	-0.533813	-0.48345	-0.629955
	-0.156701	-0.566655	-0.470608	0.419117	0.107118	-0.19227		-0.127617	-0.50335	-0.933218	-0.495537	-0.388737	-0.482139
	-0.0710035	-0.785534	-0.260556	0.464487	0.0277655	-0.0710028		-0.0326825	-0.457572	-0.819022	-0.621346	-0.14775	-0.480515
	0.203887	-0.753398	-0.143494	0.402219	-0.018091	-0.135495		-0.241063	-0.414623	-0.641882	-0.575377	-0.141991	-0.651325
	0.157551	-0.758005	-0.0919735	0.437423	-0.0823379	-0.296242		-0.26429	-0.53343	-0.672613	-0.487594	0.0487217	-0.563951
	0.282497	-0.772184	-0.110181	0.405427	-0.0807024	-0.150417		-0.0055809	-0.462867	-0.914264	-0.613062	0.236449	-0.482495
	0.309911	-0.877586	-0.26609	0.355838	-0.0779691	-0.0017779		-0.0040859	-0.30391	-1.24513	-0.71854	0.165936	-0.666544
	0.144232	-0.767144	-0.204119	0.302531	-0.0319251	0.130069		0.023332	-0.353482	-1.36823	-0.678585	0.408674	-0.507235
	0.241263	-0.675285	-0.0461752	0.296877	-0.0051344	0.176311		-0.064419	-0.275408	-1.34645	-0.591019	0.317462	-0.593131
	0.322194	-0.694556	-0.410185	0.250876	0.0738715	0.114492		-0.0276381	-0.103901	-1.30085	-0.509988	0.315936	-0.712824
	0.180834	-0.462224	-0.469354	0.259033	0.343475	0.249795		-0.142246	0.0539398	-1.39997	-0.550207	0.340455	-0.616907
	0.214931	-0.38463	-0.329461	0.18979	0.536459	0.207903		0.151444	0.154791	-1.27554	-0.501763	0.230239	-0.618805
	0.323655	-0.357192	-0.15315	0.213558	0.689569	0.393552		0.423904	0.252655	-1.24667	-0.37155	0.0932071	-0.712207
	0.336441	-0.106855	-0.191028	0.160572	1.00672	0.205148		0.550232	0.21358	-1.05481	-0.330746	0.332278	-0.637026
	0.357474	0.0284657	-0.520725	0.209261	1.07858	0.179282		0.817676	0.255164	-1.28773	-0.500955	0.202181	-0.547341
	0.26673	0.198256	-0.657201	0.14396	1.09884	0.326029		1.03835	0.364184	-1.22855	-0.461892	0.164746	-0.570904
	0.272045	0.0656066	-0.651472	0.140836	1.02218	0.276047		0.858215	0.423183	-1.12654	-0.400043	-0.151491	-0.731585
	0.140728	0.0858414	-0.47423	0.131151	1.09038	0.292177		1.19666	0.221728	-0.890122	-0.298742	-0.0375105	-0.853879
	0.138991	0.045272	-0.784052	0.123366	1.00301	0.417686		1.40629	0.238641	-1.05516	-0.361805	-0.206884	-1.03126
	-0.127943	0.0616501	-0.744679	0.0674904	1.08724	0.495929		1.65613	0.399601	-0.903607	-0.386049	-0.0329337	-1.00032
	-0.265184	0.145312	-0.687251	0.0845659	0.90816	0.600921		2.04079	0.261491	-0.96779	-0.342886	-0.187658	-0.909794
	-0.280188	0.269058	-0.652517	0.011638	0.725989	0.52464		2.11951	0.0723058	-0.624317	-0.338238	-0.182827	-0.90037
	-0.323041	0.327668	-0.58256	0.0198166	0.379133	0.530326		2.14176	0.100488	-0.551432	-0.334728	-0.186742	-0.779414
	-0.449457	0.51287	-0.789251	0.0247105	0.350623	0.429018		1.94546	0.100449	-0.442263	-0.384472	0.104265	-0.831947
	-0.424938	0.434598	-0.838599	0.0847891	0.0747273	0.681844		1.81784	0.0315714	-0.649431	-0.345691	-0.0983943	-0.72888
	-0.668651	0.304952	-0.482301	0.132736	0.114287	0.6803		1.8297	0.00535224	-0.681383	-0.239128	0.120966	-0.900853
	-0.639969	0.260862	-0.142791	0.209855	0.0357943	0.654319		1.74905	-0.0334291	-0.770229	-0.310802	0.343041	-0.912804
	-0.916117	0.570996	-0.328515	0.260682	-0.0067037	0.684933		1.83882	-0.108172	-0.651781	-0.337541	0.618501	-0.827228
	-0.789507	0.664577	-0.784392	0.290899	-0.0394031	0.580379		1.70413	-0.068689	-0.692194	-0.344317	0.649723	-0.706178
	-0.762979	0.604578	-0.768857	0.331869	0.140402	0.360411		1.78472	-0.090721	-0.299075	-0.329211	0.790691	-0.752033
	-0.537992	0.670561	-0.93768	0.437434	0.118503	0.328718		1.60936	-0.31072	-0.299201	-0.256954	0.860715	-0.830223
	-0.352191	0.505035	-0.912395	0.507698	0.227802	0.21772		1.30376	-0.0698468	-0.452484	-0.35349	0.803474	-0.918627
	-0.333662	0.474762	-0.707166	0.653697	0.345854	0.213368		1.18298	0.0319069	-0.544253	-0.337675	0.890382	-1.01505
	-0.360694	0.374151	-0.941801	0.677161	0.425615	0.390189		1.02112	0.143284	-0.62241	-0.220597	1.04307	-1.0812
	-0.3969	0.205175	-0.91572	0.6953	0.544398	0.385291		1.08573	0.0935528	-0.464588	-0.154224	0.827392	-0.98875
	-0.584417	0.211973	-1.02534	0.750296	0.519389	0.454802		1.06066	0.015115	-0.431551	-0.165329	0.859573	-1.09666
	-0.545263	0.361575	-1.15261	0.808043	0.431207	0.403069		1.04332	-0.112923	-0.414822	-0.160968	0.60429	-0.981267
	-0.633077	0.202722	-1.51631	0.837966	0.175697	0.454517		0.942929	-0.127922	-0.379316	-0.222962	0.652819	-1.01967
	-0.305938	0.0448247	-1.4127	0.907262	0.204099	0.419514		0.649705	-0.315367	-0.390418	-0.314169	0.654784	-1.01249
	-0.303048	-0.110986	-1.33519	0.95414	0.305996	0.441743		0.406431	-0.263266	-0.233334	-0.407882	0.709987	-0.919019
	-0.221165	-0.099141	-1.33135	0.913921	0.258613	0.62098		0.292096	-0.338487	-0.300095	-0.404372	0.616187	-0.808394
	-0.293916	-0.150318	-1.19666	0.93524	-0.0799575	0.533911		0.377086	-0.34142	-0.297606	-0.429785	0.617417	-0.706838
	-0.394363	-0.0983316	-1.1059	0.894517	-0.109679	0.726548		0.299166	-0.653196	-0.0201303	-0.422577	0.648897	-0.620485
	-0.384481	-0.234973	-1.0384	0.824549	-0.179965	0.816836		0.339263	-0.717475	-0.468613	-0.428421	0.59302	-0.535886
	-0.464722	-0.317868	-0.81967	0.821941	-0.0649882	0.710954		0.488121	-0.968717	-0.617798	-0.541966	0.620334	-0.49404
	-0.369914	-0.322167	-0.682507	0.789177	0.0950071	0.83963		0.587449	-0.928986	-0.769239	-0.72222	0.766714	-0.408612
	-0.20825	-0.383136	-0.510228	0.746363	0.171933	0.658924		0.768499	-0.760234	-0.629519	-0.725835	0.707394	-0.321885
	-0.146366	-0.538415	-0.104868	0.671018	0.0503461	0.935332		0.66644	-0.711996	-0.601942	-0.818213	0.971916	-0.0600966
	-0.0325377	-0.524488	-0.25919	0.655062	0.387302	0.945625		0.734395	-0.809037	-0.755227	-0.795652	1.14563	-0.040547
	-0.261097	-0.574725	-0.477922	0.588468	0.236365	0.919779		0.923577	-0.643753	-0.98025	-0.737592	1.15173	-0.0859023
	-0.351587	-0.582395	-0.195244	0.588451	0.019385	1.02553		1.06375	-0.623995	-1.13092	-0.643791	1.07365	0.0825678
	-0.57913	-0.887773	-0.368211	0.590324	-0.133	0.698112		0.932064	-0.504543	-0.980538	-0.612262	1.00816	0.183455
	-0.501592	-0.966488	-0.3582	0.576643	-0.0349602	0.736652		0.667406	-0.43332	-1.01942	-0.615615	1.06037	0.243549
	-0.619725	-1.00949	-0.098506	0.607341	0.0246054	0.684122		0.803653	-0.287443	-1.01144	-0.694045	1.19643	0.376076
	-0.679361	-0.993969	-0.276131	0.597314	-0.0927226	0.44745		0.798273	-0.254897	-0.961773	-0.673512	1.22782	0.458332
	-0.418502	-0.911729	-0.299314	0.625802	-0.319881	0.555432		0.732433	-0.294144	-0.828395	-0.535915	1.02475	0.27218
	-0.347516	-1.03385	-0.459795	0.652136	-0.516868	0.548353		0.50631	-0.349497	-0.964624	-0.48143	1.03417	0.150904
	-0.228705	-0.842577	-0.43909	0.635401	-0.701703	0.5507		0.50956	-0.27931	-1.13388	-0.475388	1.13672	0.0158754
	-0.334804	-0.848693	-0.702882	0.63256	-0.563372	0.313111		0.466889	-0.0118411	-1.16504	-0.480883	0.98065	-0.0087755
	-0.362802	-0.768463	-0.711779	0.60556	-0.500882	0.25042		0.535982	0.0357715	-0.886977	-0.391207	0.836378	0.0567477
	-0.367361	-0.781438	-0.457342	0.611218	-0.433462	0.33885		0.611834	0.0595219	-0.577369	-0.436691	0.571389	0.00956567
	-0.373199	-0.737031	-0.604938	0.613306	-0.468689	0.269		0.494473	-0.0408323	-0.630445	-0.512858	0.570494	-0.292343
	-0.247303	-0.512549	-0.310041	0.639603	-0.319706	0.540585		0.533559	0.00222763	-0.802879	-0.550384	0.554607	-0.454523
	-0.368581	-0.566984	-0.411399	0.607612	-0.129281	0.481734		0.688564	0.0949928	-0.870973	-0.5912	0.670954	-0.46797
	-0.555298	-0.60595	-0.412972	0.620064	-0.212787	0.59733		0.672744	0.027003	-1.1217	-0.472447	0.581844	-0.55464
	-0.765688	-0.550454	-0.401329	0.606467	-0.0522669	0.659559		0.644358	-0.0003827	-0.890052	-0.492057	0.572718	-0.564656
	-0.967243	-0.555406	-0.390981	0.591029	0.103768	0.541556		0.522803	0.175222	-0.845514	-0.649871	0.686427	-0.322184
	-1.13476	-0.584335	-0.292458	0.565221	0.0439806	0.440201		0.468522	0.19043	-0.763409	-0.524711	0.583452	-0.374765
	-1.46182	-0.732938	-0.261896	0.597576	0.0414725	0.38639		0.366791	0.0582644	-0.886899	-0.590885	0.409126	-0.236071
	-1.38905	-0.782084	-0.314632	0.59102	-0.0731724	0.504733		0.490983	-0.115351	-0.919958	-0.470332	0.345313	-0.436588
	-1.44256	-0.801599	-0.405266	0.57778	-0.279322	0.528901		0.339217	-0.133623	-1.06197	-0.471632	0.421793	-0.483678
	-1.33569	-0.824985	-0.480284	0.507992	-0.279161	0.568438		0.38345	-0.218881	-1.05897	-0.386817	0.59355	-0.411994
	-1.27507	-0.812768	-0.495683	0.441686	-0.19006	0.556158		0.527716	-0.176605	-0.810217	-0.282289	0.654113	-0.350636
	-1.26042	-0.775809	-0.505636	0.394332	-0.157179	0.510479		0.541343	-0.323815	-0.793781	-0.296289	0.774967	-0.513547
	-1.3286	-0.776764	-0.611168	0.34181	-0.189279	0.338561		0.77237	-0.354951	-0.927071	-0.322022	0.716339	-0.417297
	-1.09977	-0.627749	-0.932839	0.260134	-0.307723	0.252594		0.877202	-0.390183	-0.766809	-0.293695	0.724639	-0.358511
	-0.950939	-0.771033	-0.754021	0.258062	-0.211168	0.477958		0.975776	-0.281341	-0.844355	-0.337162	0.883565	-0.2831
	-0.933995	-0.88358	-0.845715	0.148775	-0.361322	0.464107		1.08587	-0.251161	-0.922672	-0.25019	0.912043	-0.436006
	-0.737712	-0.714158	-1.14191	0.138406	-0.574618	0.439462		1.15285	-0.359637	-0.841467	-0.326303	0.99728	-0.210809
	-0.677383	-0.611347	-1.36826	-0.0010563	-0.325599	0.570902		1.38213	-0.367044	-0.8893	-0.284183	1.13126	-0.383336
	-0.4609	-0.599068	-1.58718	-0.107983	-0.385933	0.539262		1.51541	-0.341129	-0.82412	-0.336745	1.1245	-0.168011
	-0.506526	-0.60843	-1.47699	-0.126089	-0.386853	0.529702		1.52078	-0.31867	-1.01149	-0.368468	1.03149	-0.0851578
	-0.525487	-0.676994	-1.70687	-0.140203	-0.375338	0.426609		1.51706	-0.296447	-1.12911	-0.431982	1.22308	-0.0923194
	-0.488047	-0.555763	-1.73198	-0.142674	-0.469942	0.605924		1.48738	-0.187252	-1.31925	-0.467419	1.11113	-0.127569
	-0.446583	-0.491241	-1.88453	-0.1752	-0.536068	0.643849		1.56606	-0.139598	-1.31311	-0.326962	1.21769	0.175774
	-0.285992	-0.506742	-1.82811	-0.144226	-0.302612	0.98544		1.4349	-0.0799548	-0.902514	-0.240667	1.09313	0.13034
	-0.0240764	-0.542635	-1.59377	-0.144591	-0.272009	0.982895		1.40291	0.0436372	-0.886596	-0.22079	0.998869	0.0850366
	0.0740047	-0.382559	-1.7041	-0.172206	-0.377603	0.698862		1.34428	0.0111661	-0.803587	-0.127102	1.06716	-0.0008117
	0.0135646	-0.307473	-1.59949	-0.110006	-0.0285665	0.680562		1.518	0.00684526	-0.97081	-0.198499	0.84833	0.126571
	-0.0002672	-0.37633	-1.24436	-0.136765	0.0589879	0.830741		1.65499	0.0555332	-1.01675	-0.173479	0.784553	0.0446058
	-0.0208367	-0.486027	-1.22181	-0.0254761	-0.249659	0.817841		1.58756	0.102175	-0.786819	-0.175803	0.876612	0.0923076
	-0.28781	-0.526876	-0.951423	0.0195757	-0.0363184	1.04679		1.39481	0.0439293	-0.688083	-0.152261	0.952366	-0.0214921
	-0.141156	-0.394395	-0.946445	0.0497144	0.0300237	0.972349		1.39528	0.132831	-0.521814	-0.122131	1.00851	-0.106346
	-0.177829	-0.34299	-0.974138	0.0795678	0.112464	1.09368		1.19283	0.24353	-0.510991	-0.0980238	0.793837	0.03556
	-0.290457	-0.288042	-1.07645	0.136536	-0.0372418	1.02182		1.18017	0.184009	-0.405804	-0.0940878	0.648958	0.0911276
	-0.3263	-0.345222	-1.1371	0.212962	-0.204548	1.04861		1.34702	0.21054	-0.698078	-0.212417	0.324367	0.0988848
	-0.361444	-0.152664	-1.15204	0.230294	-0.627951	0.906268		1.33871	0.192199	-0.856613	-0.342465	0.354543	0.0169363
	-0.611105	-0.199003	-1.23371	0.278172	-0.60196	1.02292		1.26131	0.0317955	-0.970326	-0.293459	0.672251	0.131413
	-0.717836	-0.26511	-1.34866	0.309447	-0.430929	1.27338		1.20858	0.0310044	-0.839704	-0.208768	0.53555	-0.209185
	-0.591287	-0.138278	-1.37836	0.378991	-0.503213	1.3407		0.918164	0.070867	-0.719815	-0.174826	0.668528	-0.320435
	-0.649815	0.027314	-1.32167	0.500192	-0.179398	1.22554		0.670251	0.150006	-0.713337	-0.221244	0.746759	-0.437619
	-0.672406	0.0281009	-1.17142	0.53161	-0.162149	1.38161		0.379539	-0.0142487	-0.53228	-0.187345	0.720785	-0.526946
	-0.719768	0.101353	-1.35569	0.643098	-0.236868	1.31534		0.101796	-0.0936728	-0.569946	-0.266962	0.867074	-0.629042
	-0.75035	-0.0146928	-1.50407	0.764366	-0.24609	1.29703		-0.0117089	-0.263646	-0.354292	-0.360136	0.703357	-0.600916
	-0.779233	-0.0111623	-1.12171	0.867354	-0.279722	1.20553		0.070785	-0.515767	-0.372303	-0.349392	0.779871	-0.776304
	-0.912112	-0.0919902	-1.01709	0.954219	0.0596556	1.19027		-0.0479853	-0.542587	-0.550002	-0.420734	0.965817	-0.673355
	-0.762534	-0.0626336	-0.892849	1.07898	0.0973581	0.944766		-0.467949	-0.74709	-0.236409	-0.329555	1.26834	-0.801726
	-0.666205	-0.159303	-0.85248	1.15532	0.317938	1.10773		-0.794681	-0.914033	-0.106635	-0.254605	1.36669	-0.958712
	-0.549002	-0.275861	-0.905228	1.23582	0.445268	1.13847		-0.929487	-0.817354	-0.16445	-0.424351	1.39826	-1.16456
	-0.525718	-0.222341	-0.935742	1.39344	0.304551	0.89691		-0.914991	-0.861913	-0.398435	-0.565103	1.45993	-1.09095
	-0.554642	-0.217665	-0.928798	1.38707	0.286321	0.819923		-0.930409	-0.923514	-0.298642	-0.58487	1.41175	-0.978036
	-0.700623	-0.272705	-0.831356	1.37443	0.179637	0.853873		-0.804211	-1.04803	-0.346824	-0.5984	1.47731	-0.814503
	-0.518182	-0.308741	-1.10386	1.3802	0.512889	0.555732		-0.71284	-1.12031	-0.480389	-0.818277	1.51908	-0.52428
	-0.241782	-0.300689	-0.862464	1.38699	0.5476	0.418307		-0.491192	-1.00832	-0.663506	-0.682565	1.45653	-0.46538
	-0.211761	-0.242057	-0.570074	1.24123	0.727706	0.442569		-0.360768	-0.963223	-0.938851	-0.558133	1.47349	-0.410816
	-0.0719591	-0.196593	-0.624404	1.13531	0.769503	0.571655		-0.398013	-0.833543	-0.837629	-0.595302	1.32408	-0.580376
	0.128701	-0.327534	-0.638715	1.03149	0.835509	0.605601		-0.256499	-0.909196	-0.620758	-0.569235	1.26505	-0.743159
	-0.0409618	-0.384243	-0.600601	0.903521	1.03542	1.01432		-0.0939109	-0.731413	-0.568238	-0.67682	1.35012	-0.628297
	-0.371094	-0.385244	-0.432943	0.789982	1.10844	1.01029		-0.009785	-0.684763	-1.16243	-0.662452	1.3529	-0.515455
	-0.558337	-0.311194	-0.295759	0.733106	1.00816	0.837744		-0.0088654	-0.653117	-1.03776	-0.659285	1.00574	-0.448899
	-0.612873	-0.223039	-0.221462	0.641024	0.931211	0.806921		-0.201029	-0.906652	-0.832752	-0.655267	0.907845	-0.339864
	-0.632116	-0.316104	-0.152559	0.667771	0.797521	0.978172		-0.176214	-0.895819	-0.862112	-0.590389	0.935385	-0.441839
	-0.467268	-0.370349	-0.529113	0.656669	0.74923	0.908025		-0.192332	-0.959972	-0.826364	-0.6478	0.802335	-0.440139
	-0.644586	-0.32154	-0.277552	0.641183	0.968127	0.953605		-0.171655	-0.91459	-0.750218	-0.567533	0.606805	-0.668893
	-0.856077	-0.420114	-0.555828	0.641193	1.03903	0.898069		-0.0753444	-1.00993	-0.613678	-0.520579	0.632397	-0.681422
	-0.854028	-0.487949	-0.652819	0.693955	0.775348	0.82902		-0.181831	-1.14268	-0.589785	-0.558276	0.849401	-0.701991
	-1.04443	-0.418159	-0.678006	0.747192	0.849398	0.59078		-0.176617	-1.01221	-0.75862	-0.445759	0.993112	-0.48959
	-0.958197	-0.364649	-0.801929	0.803141	0.490011	0.390562		-0.0813002	-1.08328	-0.716961	-0.33838	1.23255	-0.251978
	-0.786146	-0.297643	-0.996945	0.850641	0.452402	0.0450909		-0.114248	-1.07252	-0.822267	-0.366783	0.964632	-0.228606
	-0.61428	-0.308587	-1.04294	0.911149	0.403113	-0.0916591		-0.0887232	-1.09462	-0.425126	-0.412964	0.74708	-0.0985173
	-0.50153	-0.341116	-1.2164	0.913731	0.646802	-0.255614		0.0206063	-1.05657	-0.470904	-0.283095	1.01602	-0.0047824
	-0.370844	-0.441243	-1.16525	0.93059	0.697413	-0.108186		0.253287	-0.77958	-0.577445	-0.173204	0.894936	0.270162
	-0.480543	-0.351133	-1.2136	0.908978	0.846619	-0.283467		0.374571	-0.818843	-0.500746	-0.303073	0.980585	0.299974
	-0.728063	-0.136017	-1.13474	0.845455	0.741153	-0.437187		0.494007	-0.742172	-0.441797	-0.18864	1.0463	0.22788
	-0.690658	-0.183367	-1.21196	0.759955	0.300016	-0.479809		0.496195	-0.56114	-0.502335	-0.091545	1.16015	0.307652
	-0.750275	-0.0091611	-1.05038	0.660194	0.101237	-0.503076		0.458925	-0.343754	-0.567947	-0.197299	1.2272	0.397242
	-0.842785	-0.079266	-0.937649	0.634343	0.230685	-0.395111		0.670741	-0.1431	-0.457601	-0.148495	0.960116	0.393013
	-0.822575	-0.0287443	-0.821265	0.62344	0.411878	-0.170629		0.837374	-0.235598	-0.414268	-0.301522	0.762982	0.351748
	-1.00969	-0.0180427	-0.722337	0.53513	0.596306	-0.0820952		0.692783	-0.0411524	-0.445177	-0.330526	0.673168	0.239111
	-1.23683	-0.0434021	-0.814803	0.410074	0.700065	0.013707		0.612822	-0.0867592	-0.448413	-0.235617	0.750792	0.143531
	-1.36592	0.0087785	-1.03758	0.417879	0.775273	0.0756664		0.685315	0.0934791	-0.400441	-0.219477	0.817392	-0.0659845
	-1.47513	0.159352	-1.00241	0.360946	0.673827	0.302378		0.712621	-0.0163806	-0.355816	-0.255584	0.690474	-0.265149
	-1.48491	0.208395	-0.833382	0.309589	0.770704	0.324509		0.638343	-0.122984	-0.28825	-0.367556	1.00118	-0.278525
	-1.39292	0.165058	-0.896052	0.281948	0.654587	0.34077		0.503777	-0.0995176	-0.378884	-0.329719	1.10587	-0.277886
	-1.23991	0.0846261	-0.99348	0.362471	0.637243	0.677933		0.471086	-0.174147	-0.421968	-0.391572	1.0525	-0.254887
	-1.11674	0.282066	-1.22658	0.456758	0.685327	0.732036		0.650564	-0.220398	-0.365513	-0.467415	1.05297	-0.309465
	-1.14038	0.295536	-1.05285	0.538604	0.710097	0.768674		0.538562	-0.393555	-0.405066	-0.509405	0.708332	-0.365358
	-0.948854	0.410404	-1.32444	0.60422	0.721481	0.684422		0.322293	-0.468923	-0.521716	-0.64859	0.836888	-0.347614
	-0.930141	0.308814	-1.54466	0.638897	0.522991	0.530916		0.216827	-0.600838	-0.417926	-0.532825	1.12365	-0.339449
	-0.844892	0.303694	-1.67412	0.67557	0.530168	0.519475		0.247897	-0.640836	-0.42356	-0.607563	1.06596	-0.342692
	-0.747102	0.239296	-1.48944	0.737081	0.39408	0.508066		0.410401	-0.570142	-0.279276	-0.611221	1.12241	-0.104633
	-0.596226	0.271789	-1.36297	0.684346	0.156255	0.582898		0.443315	-0.517175	-0.240921	-0.678393	1.26322	-0.0768102
	-0.516931	0.176892	-1.23862	0.677872	-0.0458626	0.457746		0.444459	-0.417646	-0.273751	-0.714379	1.15678	0.0412795
	-0.714897	0.012986	-1.52066	0.650153	-0.293671	0.531235		0.501381	-0.404782	-0.288025	-0.694839	1.11691	-0.159916
	-0.73781	0.0481408	-1.54165	0.665929	-0.314318	0.471815		0.574803	-0.444501	-0.401942	-0.564771	0.878832	-0.155662
	-0.764721	-0.126788	-1.45424	0.635678	-0.193918	0.296943		0.632802	-0.326165	-0.427853	-0.50216	0.923096	-0.180087
	-0.821988	-0.321864	-1.24959	0.604828	-0.13951	0.276258		0.380165	-0.293926	-0.536179	-0.426681	1.05603	-0.0146431
	-0.626393	-0.429211	-1.32379	0.553784	-0.0808302	0.366178		0.550051	-0.323655	-0.346235	-0.304428	1.20304	0.0255539
	-0.832505	-0.502329	-1.24901	0.446704	-0.225611	0.54304		0.721897	-0.297222	-0.15629	-0.249479	1.05616	-0.0528135
	-0.936809	-0.570736	-1.38201	0.376201	-0.298576	0.606163		0.888296	-0.152937	-0.143134	-0.319729	1.04689	-0.0846886
	-1.15809	-0.665201	-1.15875	0.341326	-0.265921	0.741544		0.876467	-0.214905	-0.300833	-0.227466	1.15162	0.00238458
	-1.26656	-0.516676	-1.04736	0.325488	-0.319131	0.877913		1.02171	-0.106591	-0.322477	-0.28076	0.957929	-0.104218
	-1.37209	-0.507602	-1.27667	0.34664	-0.155511	0.914217		1.05618	-0.159341	-0.150141	-0.275796	0.835415	0.225823
	-1.34203	-0.576258	-1.61153	0.435001	-0.135927	1.05023		0.927904	-0.134008	-0.0189436	-0.238909	0.903949	0.248543
	-1.50561	-0.395224	-1.29906	0.477922	-0.183924	1.08008		0.929534	0.0487817	0.117209	-0.215616	0.87991	0.318741
	-1.54677	-0.665416	-1.04339	0.44589	-0.158637	1.08243		0.887323	0.290425	0.699319	-0.372411	0.893571	0.346407
	-1.65172	-0.75709	-1.01461	0.447067	-0.124949	1.21018		0.883287	0.434649	0.783466	-0.418957	0.93533	0.400334
	-1.78556	-0.838331	-0.937323	0.434166	0.0492276	1.27141		0.895641	0.46039	0.686121	-0.450196	0.790897	0.298617
	-1.80416	-0.933179	-0.928732	0.484545	0.0460848	1.31142		0.784135	0.513879	0.509615	-0.400981	0.843772	0.302946
	-1.79733	-0.807941	-0.857593	0.508914	0.0847707	1.25648		0.582512	0.596019	0.302999	-0.31071	1.15777	0.205837
	-1.79893	-0.710457	-0.671462	0.53456	0.0833113	1.21481		0.498868	0.774725	0.399881	-0.212427	1.24076	0.171793
	-1.5093	-0.706597	-0.746927	0.563161	0.00623918	1.09563		0.277575	0.892876	0.878275	-0.20336	1.13123	0.125979
	-1.56247	-0.781369	-0.871603	0.5836	-0.0066165	1.04349		0.0978609	0.96075	0.924535	-0.085085	1.17711	0.00571083
	-1.27552	-0.914259	-0.471374	0.609815	-0.153691	0.9943		-0.0630056	0.826316	1.01524	0.00026975	1.23069	-0.115415
	-1.26767	-0.782812	-0.319735	0.606642	-0.129435	0.917233		0.00350146	0.845968	1.13835	-0.0956593	1.26919	-0.148581
	-0.882658	-1.04207	-0.421664	0.650047	-0.101317	0.912885		-0.0991514	0.618304	1.07647	-0.116605	1.19361	-0.008234
	-0.762447	-0.80136	-0.676521	0.694888	-0.360823	0.986209		-0.149455	0.400518	0.843946	-0.0818785	1.41827	0.104789
	-0.471577	-0.726459	-0.57428	0.653428	-0.584215	0.978483		-0.160648	0.222976	0.838375	-0.037124	1.28334	0.024605
	-0.485162	-0.60808	-0.744597	0.672064	-0.866145	0.950681		-0.270831	0.359172	0.847219	-0.0417755	1.36772	-0.0151788
	-0.354847	-0.562914	-0.578446	0.710737	-1.15045	0.878506		-0.14647	0.481918	1.01595	-0.078464	1.28473	-0.0511238
	-0.223669	-0.667818	-0.288878	0.789529	-1.25556	0.931176		-0.126605	0.434	1.30202	-0.140111	1.31835	-0.052282
	-0.0803797	-0.693752	-0.155003	0.822545	-1.38865	1.14791		-0.0818599	0.248727	1.15768	-0.203695	1.25582	0.027266
	-0.015601	-0.541963	0.202871	0.887766	-1.54875	1.10548		0.244933	0.190617	0.763657	-0.206058	1.29272	-0.029304
	0.00926208	-0.588106	0.119182	0.949489	-1.71	1.1931		0.356815	0.0991787	0.923181	-0.27508	1.53158	-0.108771
	-0.199084	-0.698473	-0.0300061	0.895501	-1.60489	1.25652		0.338437	0.302745	0.713225	-0.319415	1.47945	-0.163728
	-0.219427	-0.837092	0.310361	0.80624	-1.96136	1.42206		0.307834	0.274188	0.90095	-0.215186	1.31366	-0.194082
	-0.165196	-0.638158	0.300756	0.71983	-2.15243	1.31464		0.327226	0.559527	0.623407	-0.213427	1.32066	-0.344369
	-0.0941152	-0.66759	0.316922	0.687006	-1.89732	1.31188		0.427263	0.677045	0.625498	-0.116001	1.3108	-0.487689
	-0.151608	-0.662172	0.209408	0.677099	-1.86595	1.12638		0.299691	0.635758	0.730185	-0.090855	1.8143	-0.564295
	-0.0035024	-0.733384	0.639799	0.613233	-2.012	1.21812		0.502436	0.435919	0.773702	-0.01633	1.68223	-0.371897
	-0.21173	-0.592404	0.691921	0.50676	-1.84856	1.27931		0.398645	0.333798	0.858508	-0.0759325	1.77054	-0.437811
	-0.238751	-0.467802	0.540663	0.363912	-1.71466	1.25745		0.586597	0.393035	0.925294	-0.0163228	1.54677	-0.334987
	-0.28823	-0.490404	0.642922	0.282643	-1.46545	1.04961		0.543602	0.399725	0.919566	0.0597715	1.73933	-0.254291
	-0.481167	-0.574009	0.571147	0.161698	-1.44478	1.14238		0.559518	0.259994	1.01772	-0.0302723	1.68138	-0.216159
	-0.296021	-0.45431	0.790759	0.0755362	-1.34563	1.15301		0.364431	0.22592	1.08409	0.075258	1.69295	0.0710717
	-0.413368	-0.265595	0.825985	0.0640459	-1.40323	1.01055		0.578927	-0.0101836	1.16455	0.190791	1.64802	-0.0608671
	-0.501467	-0.195229	0.479655	0.104683	-1.00582	0.836051		0.7208	-0.0279012	0.880478	0.107096	1.9	-0.0147337
	-0.673093	-0.233309	0.599977	0.114638	-1.07545	1.01486		0.953709	-0.0243416	0.935751	0.122645	1.80569	0.00324516
	-0.849905	-0.223421	0.458862	0.119377	-1.1138	0.935696		0.862309	-0.101307	1.0148	0.0602225	1.7623	0.16774
	-1.03371	-0.114758	0.536045	0.125649	-1.0654	1.11721		1.05083	0.0668476	1.05172	0.0863165	1.4089	0.271299
	-1.10915	0.0705902	0.42613	0.141328	-1.08447	1.08696		1.09257	0.157332	0.97692	-0.0108425	1.53735	0.0505352
	-1.04266	0.0816485	0.201143	0.205836	-0.964757	1.12204		1.05838	0.0933198	1.16953	-0.0624878	1.58063	0.0341637
	-1.35075	0.0347929	0.369303	0.301681	-1.10267	1.1545		0.839829	0.118519	0.991554	-0.0535528	1.66804	-0.010624
	-1.42375	0.0327922	0.253938	0.302649	-1.30899	1.12736		0.946781	0.135	1.05201	-0.0602683	1.30811	-0.0107306
	-1.49531	-0.0036629	0.0467484	0.370894	-1.40783	0.965676		0.77186	0.363796	0.832276	-0.0780025	1.21403	-0.0551987
	-1.57701	-0.0728319	0.139981	0.447537	-1.33984	1.04959		0.521856	0.356913	0.510336	-0.138149	1.26856	-0.15644
	-1.54526	0.0698908	0.192675	0.487395	-1.53458	0.931455		0.433565	0.514493	0.195702	-0.197478	1.26424	0.0614833
	-1.53557	0.0631735	0.27702	0.500735	-1.70844	1.02099		0.250872	0.489132	0.159447	-0.178529	1.17341	-0.0085042
	-1.50337	0.0713506	0.0186628	0.564323	-1.51964	1.0021		-0.015935	0.286975	0.124716	-0.186279	1.42333	-0.0295613
	-1.41514	0.156195	0.139771	0.585153	-1.80814	1.349		0.129543	0.409501	0.0706349	-0.193957	1.35334	-0.0450316
	-1.45476	0.243948	0.427065	0.611776	-1.71723	1.3155		-0.019532	0.399135	-0.119504	-0.316014	1.3918	-0.046423
	-1.42668	0.207979	0.113525	0.643556	-1.68342	1.23217		-0.161945	0.466018	-0.11856	-0.279064	1.41685	0.034234
	-1.40367	0.157687	0.0322479	0.652676	-1.8222	1.29678		0.0897495	0.584851	-0.236074	-0.28976	1.59902	0.0313383
	-1.14659	0.212634	-0.25001	0.684889	-2.01397	1.18373		0.198469	0.627451	-0.271314	-0.317248	1.77047	0.042395
	-0.980394	0.317105	-0.21798	0.704042	-1.89618	1.25374		0.0390182	0.56914	-0.303255	-0.300849	2.01002	0.00269207
	-0.940807	0.338473	-0.193887	0.742757	-1.64695	1.4217		-0.0197597	0.488872	-0.0668843	-0.204655	2.24306	0.0793226
	-1.00751	0.497317	-0.222238	0.704735	-1.87001	1.09564		0.143021	0.549825	0.0120395	-0.137444	1.91266	0.220903
	-0.94739	0.41922	-0.354477	0.72201	-1.68769	1.25915		0.154187	0.494919	0.112585	-0.14128	2.09459	0.149439
	-0.892433	0.534751	-0.412502	0.751877	-1.65023	1.18941		0.35641	0.546656	-0.0051274	-0.105316	2.08106	0.193086
	-0.745258	0.560424	-0.534785	0.729361	-1.7553	0.898011		0.572612	0.558357	0.188333	-0.0527138	1.39264	0.362837
	-0.818227	0.453179	-0.301115	0.74476	-1.60361	0.741827		0.558418	0.374887	-0.0204418	-0.015237	1.4491	0.372857
	-0.743794	0.307362	-0.628517	0.776102	-1.72667	0.568459		0.790637	0.463497	-0.0693297	0.0769005	1.40257	0.439006
	-0.607936	0.204243	-0.390321	0.839493	-1.49151	0.615102		0.7779	0.497582	0.124292	0.237324	1.43989	0.394362
	-0.501014	0.0764622	-0.28353	0.840931	-1.46769	0.518556		0.583445	0.596773	-0.113183	0.272009	1.3973	0.444201
	-0.593033	-0.0457221	-0.432998	0.820918	-1.37487	0.439932		0.623028	0.613885	-0.200538	0.334535	1.26308	0.566089
	-0.693176	-0.140047	-0.281452	0.852449	-1.4629	0.404438		0.476039	0.79655	-0.34735	0.352623	1.19773	0.635883
	-0.53858	-0.0230636	-0.416128	0.746946	-1.41547	0.39189		0.507612	0.896996	-0.621224	0.446487	1.2448	0.526267
	-0.378629	-0.171773	-0.763779	0.752619	-1.14454	0.704006		0.401961	0.897356	-0.721341	0.326154	1.21147	0.163209
	-0.379783	-0.291842	-0.667862	0.712329	-1.33984	0.674044		0.428719	1.00857	-0.742083	0.330945	1.33578	0.140131
	-0.366282	-0.306063	-0.428065	0.611281	-1.16975	0.734847		0.341648	1.04951	-0.767336	0.480718	1.27698	0.269347
	-0.289182	-0.314371	0.121451	0.530368	-1.00678	1.04223		0.219191	1.2092	-0.940981	0.480073	1.36908	0.0973309
	-0.263126	-0.333332	-0.140394	0.444446	-0.951645	1.073		0.166577	1.38885	-0.865736	0.602427	1.26906	0.0125499
	-0.183306	-0.375939	0.104959	0.353571	-1.09026	1.17826		0.104593	1.32338	-0.727663	0.718377	1.15586	-0.0329193
	-0.226467	-0.338784	0.169441	0.219077	-1.19383	1.27141		0.056717	1.32103	-0.758376	0.660906	1.18351	0.0670378
	-0.205824	-0.297235	-0.0474925	0.107538	-1.22357	1.26356		-0.0358986	1.32369	-0.473925	0.742125	0.994292	0.141398
	-0.13238	-0.320545	0.187556	-0.0082408	-0.927584	1.39821		0.122733	1.22677	-0.469719	0.634564	1.24798	0.248085
	-0.182806	-0.439827	-0.105671	-0.0940487	-0.988042	1.34205		0.271515	1.16809	-0.381261	0.666177	1.09084	0.213766
	-0.362995	-0.56826	0.189746	-0.143515	-1.14838	1.27905		0.306936	1.23158	-0.257885	0.598024	1.0016	0.26939
	-0.394772	-0.695247	0.491395	-0.200827	-1.17788	0.930887		0.460686	1.2238	-0.107302	0.590498	1.01786	0.458393
	-0.429013	-0.706898	0.811735	-0.232458	-0.930914	0.892987		0.36272	1.32901	-0.0935224	0.652512	0.985476	0.575335
	-0.495833	-0.828937	0.920716	-0.277136	-1.0399	0.975031		0.46287	1.38905	0.0112718	0.719882	0.970971	0.589586
	-0.712521	-0.962789	0.890286	-0.329743	-0.954259	0.778203		0.466994	1.3163	-0.0331962	0.747597	1.01404	0.705371
	-0.964899	-0.945261	1.18168	-0.397833	-0.915221	0.629825		0.567121	1.27136	0.0485493	0.758334	1.01592	0.926443
	-0.8528	-0.905851	0.570412	-0.424728	-0.788107	0.683971		0.418782	1.26832	0.0380752	0.77061	1.01442	0.816306
	-0.727983	-0.966777	0.5006	-0.433237	-0.770387	0.64642		0.580262	1.16614	0.180772	0.88117	0.854283	0.847657
	-0.741393	-0.929207	0.630507	-0.496579	-0.77435	0.530621		0.761045	1.13546	-0.134061	0.972421	0.902729	0.772521
	-0.805687	-0.819463	0.438859	-0.454245	-0.903589	0.593424		0.623611	1.18771	-0.102349	1.16515	0.576447	0.729821
	-0.70851	-0.794075	0.491079	-0.462207	-0.952144	0.622175		0.699138	1.25655	-0.0014615	1.24428	0.499422	0.691901
	-0.597145	-0.779072	0.508711	-0.370555	-0.822962	0.596011		0.726893	1.20977	0.144674	1.2597	0.595379	0.763114
	-0.652054	-0.738543	0.513294	-0.324323	-0.795283	0.7223		0.535621	1.40555	0.0643343	1.33714	0.657032	0.924992
	-0.554775	-0.457659	0.0933613	-0.279886	-0.917633	0.621355		0.590763	1.36189	0.0217746	1.36134	0.538409	0.806026
	-0.383987	-0.517775	-0.248268	-0.26957	-0.741103	0.466472		0.479383	1.2387	-0.0347922	1.24112	0.653099	0.721427
	-0.451145	-0.356755	-0.338665	-0.198067	-0.857314	0.545109		0.547146	1.17138	0.00942677	1.17654	0.546245	0.741656
	-0.34603	-0.387222	-0.586573	-0.105102	-0.822541	0.653677		0.586262	1.04118	-0.292608	1.18063	0.675819	0.601815
	-0.637956	-0.196401	-0.254181	-0.0571783	-0.750095	0.575582		0.70268	1.05626	-0.356306	1.22351	0.711378	0.821387
	-0.826962	-0.16328	-0.237907	-0.0014334	-0.685725	0.455625		0.622276	1.08661	-0.468863	1.24427	0.765528	0.911808
	-0.969454	-0.113224	-0.19603	0.0805131	-0.572257	0.454002		0.625125	1.10667	-0.34391	1.30313	0.725961	1.00579
	-0.889218	-0.196687	0.102798	0.0927761	-0.527665	0.381999		0.36807	1.10235	-0.240481	1.27434	1.04234	1.14237
	-0.902066	0.0176935	0.133047	0.12341	-0.484025	0.596755		0.312973	1.06128	-0.250014	1.14089	1.12235	1.21899
	-1.00858	0.0783246	-0.0840341	0.0831243	-0.401577	0.660397		0.237778	0.968991	-0.532491	1.12588	0.998191	1.27926
	-1.02502	0.0125252	-0.126594	0.0744284	-0.476281	0.860263		0.113153	0.856134	-0.354976	1.15859	1.05458	1.18032
	-1.12389	-0.09346	0.0195622	0.0620137	-0.188615	1.07728		0.13038	0.857286	-0.355774	1.17784	1.14007	1.48839
	-1.19777	0.135991	0.240423	0.127722	-0.265118	0.894565		0.0194583	0.929856	-0.221588	1.22253	1.10898	1.37766
	-1.20468	0.0302711	0.00894641	0.122492	-0.249456	0.939101		0.0174558	0.913929	-0.0777024	1.30307	1.20472	1.47628
	-1.1958	0.103448	-0.0028676	0.0977322	-0.314351	0.878632		-0.0306815	1.0964	0.370366	1.26084	1.02536	1.32708
	-1.05476	0.0821449	0.15197	0.105107	-0.376487	0.730974		-0.267502	1.09103	0.473774	1.07035	1.15053	1.35596
	-1.14186	0.0877951	0.262184	0.0848113	-0.402517	0.692789		-0.292019	1.16777	0.592406	0.944856	1.04026	1.32441
	-1.19308	0.0679489	0.142691	0.0569229	-0.261431	0.676687		-0.454171	1.18835	0.356733	0.905349	1.20344	1.54881
	-1.21889	-0.0135215	-0.0068407	0.041684	-0.157688	0.544081		-0.325602	1.23894	0.200357	0.960418	1.00067	1.54336
	-1.28541	-0.144638	-0.102118	0.0576031	-0.0306312	0.237336		-0.267722	1.29895	0.202769	1.08211	1.04547	1.48374
	-1.46219	-0.0826119	-0.194279	0.106416	-0.263001	0.0185082		-0.344434	1.47976	0.471567	1.0885	1.10557	1.53283
	-1.55696	0.0833756	-0.307092	0.0481373	-0.354842	-0.190784		-0.127434	1.46037	0.232238	1.14904	1.07756	1.61082
	-1.48907	-0.0360817	-0.387616	-0.02329	-0.43312	-0.249096		-0.201855	1.47712	0.19291	1.09192	1.08526	1.48188
	-1.58148	-0.0758117	-0.613105	-0.0925014	-0.642214	-0.239591		-0.391878	1.44963	0.302986	0.986631	1.09042	1.69959
	-1.7158	-0.005148	-0.512822	-0.140085	-0.517054	-0.388012		-0.511846	1.65965	0.449724	1.01729	1.13342	1.61989
	-1.83622	-0.12806	-0.55372	-0.164506	-0.395952	-0.562208		-0.555025	1.73178	0.0934835	1.11233	1.25701	1.85825
	-1.9562	-0.232815	-0.918077	-0.159838	-0.206663	-0.468898		-0.476023	1.71195	0.0752212	1.24196	1.02025	1.8356
	-1.83189	-0.113952	-1.07845	-0.215681	-0.268031	-0.427998		-0.460582	1.7314	0.200532	1.3638	1.17146	1.76476
	-2.03735	-0.0220791	-0.945092	-0.197159	-0.239745	-0.544589		-0.509322	1.59216	0.631618	1.34451	1.18416	1.70823
	-1.91791	0.120582	-0.948771	-0.200583	-0.339094	-0.436947		-0.454723	1.59003	0.871276	1.23378	1.29702	1.60079
	-1.82182	0.152279	-0.97415	-0.201677	-0.19787	-0.308265		-0.455627	1.6671	0.688826	1.1723	1.43065	1.82802
	-1.47673	0.0564621	-0.724645	-0.264736	-0.0517292	-0.0699093		-0.429679	1.77205	1.01124	1.23559	1.56398	1.88711
	-1.36825	0.131043	-0.692236	-0.294234	0.179578	-0.0774271		-0.471738	1.80553	1.17441	1.1769	1.58957	1.92362
	-1.35843	0.171799	-0.831856	-0.356534	0.126999	-0.0583068		-0.582498	1.91108	1.2838	1.18227	1.48433	1.89728
	-1.41147	0.170216	-0.624967	-0.306984	0.33888	0.0619555		-0.167174	1.93742	1.11159	1.23515	1.38061	1.91177
	-1.20841	0.190186	-0.603554	-0.331829	0.3358	0.111774		-0.0311542	1.84695	0.960371	1.21017	1.37147	1.98393
	-1.01604	0.382103	-0.45737	-0.245861	0.309057	0.290694		0.132009	1.80743	1.2633	1.12104	1.40622	1.80892
	-0.821474	0.300436	-0.0205154	-0.227889	0.0996548	0.301651		0.38271	2.09986	1.45808	1.14174	1.67033	1.84255
	-0.783135	0.0635083	0.10094	-0.188535	0.0352379	0.276682		0.533936	2.08301	1.35439	1.05535	1.69679	1.87121
	-0.734942	-0.0324282	0.413728	-0.236476	-0.142608	0.388862		0.808661	2.24204	1.19027	1.10293	1.68288	1.9566
	-0.71071	0.140234	0.431731	-0.203098	0.0384218	0.349381		0.872051	2.37411	1.27821	1.20694	1.70619	2.20023
	-0.720567	0.104305	0.507273	-0.154583	0.00945152	0.262609		0.994321	2.3085	1.37895	1.28869	1.59447	2.1244
	-0.709282	0.228649	0.435805	-0.0665502	-0.268844	0.0733609		1.03981	2.23484	1.04623	1.32667	1.60623	2.11392
	-0.617755	0.0902408	0.469111	0.00397274	-0.13338	0.121309		1.19862	2.27399	1.1312	1.43606	1.6445	2.20395
	-0.568153	0.0927111	0.481273	0.0684168	-0.0796383	0.285993		1.60243	2.05916	1.34747	1.63185	1.76907	2.32146
	-0.384431	0.0128411	0.379837	0.0229331	-0.144837	0.340555		1.84015	2.15405	1.66775	1.72074	1.91355	2.51441
	-0.250105	-0.0922863	0.146776	0.14013	-0.0871805	0.449221		2.01264	2.46716	2.07908	1.80458	1.80854	2.42316
	-0.113296	-0.298335	0.195993	0.0937952	-0.0711115	0.3372		1.852	2.58548	2.04767	1.84812	1.71771	2.43761
	-0.194772	-0.275334	-0.0610355	0.0700193	-0.0037693	0.300561		1.66042	2.45425	1.97348	1.83228	1.5798	2.44048
	-0.292608	-0.24265	-0.149706	0.0579241	0.267445	0.304408		1.59465	2.49134	2.08291	1.92032	1.52284	2.37776
	0.0919416	-0.46498	-0.435736	0.0898673	0.334877	0.313902		1.48941	2.5764	2.17263	1.99386	1.54035	2.15713
	0.0794872	-0.706958	-0.51465	-0.0006272	0.135678	0.342505		1.46003	2.55511	2.21275	2.06086	1.6554	1.94742
	0.0914311	-0.682018	-0.423215	-0.0726623	0.139958	0.468605		1.35021	2.57328	2.6555	2.19598	1.67866	1.85354
	0.0148653	-0.807851	-0.496939	-0.146282	0.401201	0.484803		1.56733	2.58305	2.69106	2.28374	1.59734	1.82689
	-0.0873284	-0.755079	-0.544437	-0.202833	0.280238	0.425752		1.60997	2.6395	2.71876	2.27089	1.67373	1.69314
	-0.149921	-0.852278	-0.421709	-0.192477	0.187398	0.181061		1.42242	2.65708	2.59129	2.19538	1.82521	1.64781
	-0.106573	-0.903077	-0.0358311	-0.194063	0.269619	0.130703		1.21	2.72638	2.5212	2.13145	1.82916	1.57132
	-0.087823	-0.912214	0.154871	-0.242073	0.0863826	0.0402882		0.949087	2.60881	2.33343	2.1786	1.75758	1.64489
	-0.17019	-1.04574	0.172741	-0.294404	-0.0209385	0.14484		1.16105	2.55471	2.46918	2.20358	1.84139	1.76354
	-0.152043	-1.04841	-0.0053887	-0.328331	0.0710131	0.140769		1.37237	2.56397	2.39894	2.26299	2.113	1.8565
	-0.300134	-0.962243	-0.101462	-0.338578	0.0195511	0.25428		1.34939	2.72605	2.2773	2.23679	2.27217	1.86166
	-0.449712	-0.808594	-0.309535	-0.31953	-0.0474934	0.356334		1.39819	2.79395	2.44096	2.14784	2.1846	2.01523
	-0.556778	-0.68515	-0.142667	-0.257983	-0.0671847	0.271548		1.48342	2.80148	2.42473	2.11847	2.01946	1.95312
	-0.573625	-0.753152	-0.240238	-0.273449	-0.219027	0.122709		1.44579	2.90877	2.36299	2.00239	2.16299	2.12581
	-0.588824	-0.734237	-0.129173	-0.287984	-0.327204	0.125706		1.31386	3.07542	2.50054	2.00498	2.12784	2.12778
	-0.513913	-0.852967	-0.0702498	-0.299607	-0.267608	0.0797755		1.24633	3.06445	2.47383	2.06371	2.16286	2.25903
	-0.442515	-0.776939	-0.146817	-0.319009	0.103631	0.115748		1.25864	3.3549	2.58101	2.13288	2.12652	2.34606
	-0.570638	-0.778438	-0.580206	-0.28871	0.161749	0.154314		1.11898	3.42476	2.6789	2.26493	1.99227	2.51692
	-0.833774	-0.740375	-0.608196	-0.343353	0.209332	0.147133		1.14198	3.43259	2.48853	2.26613	2.27793	2.53753
	-0.991902	-0.603562	-0.494617	-0.362533	0.173618	0.158804		0.884215	3.37736	2.27664	2.34451	2.20873	2.62773
	-1.09975	-0.766967	-0.190303	-0.392037	0.0811288	0.204792		0.704832	3.35791	2.24379	2.29207	2.06126	2.54994
	-0.816141	-0.850728	-0.228079	-0.35457	0.0421399	0.01087		0.692181	3.34985	1.96171	2.36979	2.20017	2.6029
	-0.927098	-0.787789	0.216942	-0.398286	0.0834198	-0.0122688		0.562651	3.39763	1.86078	2.40203	2.37619	2.72642
	-0.985247	-0.890345	-0.0567671	-0.435889	0.182607	0.161495		0.670951	3.62285	1.81	2.36923	2.37717	2.75128
	-1.09024	-0.931417	-0.0659979	-0.411692	0.441653	0.34481		0.642423	3.52536	1.693	2.44231	2.31152	2.69616
	-1.07481	-1.02197	-0.403439	-0.383383	0.594882	0.469505		0.602628	3.41205	1.73609	2.34996	2.56394	2.80863
	-1.16643	-1.00855	-0.532228	-0.429431	0.537673	0.626368		0.537225	3.4304	1.31115	2.35167	2.58488	2.75294
	-1.14819	-1.1478	-0.356106	-0.469712	0.197582	0.674823		0.61425	3.2838	1.27362	2.35895	2.56599	2.66737
	-1.14749	-1.17621	-0.340644	-0.454077	0.148666	0.534543		0.758918	3.24503	1.22367	2.45084	2.61978	2.35954
	-0.968009	-1.24751	-0.377242	-0.439427	0.233027	0.49098		0.803513	3.21845	0.959011	2.45144	2.50367	2.54038
	-0.693158	-1.29937	-0.483373	-0.416416	0.432551	0.364737		0.817867	3.45362	0.834197	2.42198	2.57539	2.55078
	-0.637807	-1.20513	-0.0593597	-0.373362	0.645178	0.386607		0.770334	3.64287	0.666454	2.52549	2.52356	2.58986
	-0.6432	-1.22285	0.174422	-0.419981	0.741476	0.506903		0.793065	3.60389	0.558535	2.46708	2.43327	2.75365
	-0.601048	-1.29868	-0.0635173	-0.383785	0.761598	0.546549		0.980543	3.5794	0.548054	2.4692	2.49561	2.71002
	-0.602109	-1.53056	0.0450122	-0.404606	0.936353	0.454313		0.877302	3.509	0.551535	2.44197	2.43065	2.6894
	-0.475925	-1.50455	0.115739	-0.447214	0.683414	0.29863		0.905334	3.59851	0.367191	2.35051	2.40593	2.60544
	-0.656261	-1.41597	0.404438	-0.496101	0.778204	0.262458		0.7222	3.60604	0.310737	2.49922	2.31028	2.55797
	-0.689863	-1.41758	0.616682	-0.430908	0.894761	0.196846		0.776881	3.72476	0.423424	2.47696	2.2487	2.44637
	-0.811697	-1.3517	0.8367	-0.358139	0.974415	0.16576		0.613052	3.82418	0.289621	2.51736	2.29639	2.30277
	-0.798118	-1.30452	1.07547	-0.416529	1.06126	0.302539		0.55369	3.76607	0.213396	2.4244	2.49067	2.3119
	-0.861472	-1.35472	1.31888	-0.465648	1.18527	0.232288		0.658848	3.72308	0.342686	2.51074	2.61259	2.0414
	-1.1512	-1.27635	1.25462	-0.464471	1.3536	0.15129		0.770331	3.63055	0.726282	2.55069	2.70136	1.98498
	-1.04603	-1.25394	0.852864	-0.506938	1.11443	0.202693		0.994996	3.45124	1.04775	2.50313	2.84414	1.8634
	-0.983568	-1.23149	0.669435	-0.480017	1.12379	0.0416771		1.00892	3.41069	1.15086	2.545	2.82988	1.73528
	-0.666045	-1.18799	0.588952	-0.469288	1.30901	0.00977382		0.811307	3.42175	1.32062	2.59649	2.74777	1.65675
	-0.626716	-0.993792	0.562396	-0.397564	1.0707	0.0137042		0.763154	3.39572	1.36103	2.6286	3.05794	1.76935
	-0.489137	-0.833917	0.664343	-0.400237	1.28261	0.041708		0.764058	3.37152	1.72822	2.7021	3.32844	1.81642
	-0.274792	-0.933804	0.539282	-0.377107	1.38685	0.0396031		0.934482	3.29449	1.78501	2.72371	3.35456	1.82611
	-0.197019	-0.800492	0.530163	-0.376469	1.33379	-0.0246011		0.905816	3.19789	1.69429	2.82873	3.47988	1.9857
	-0.133779	-0.766059	0.191244	-0.432434	1.24257	-0.268922		0.946786	3.17821	1.96352	2.84743	3.58289	2.07764
	-0.0320886	-0.895967	-0.0678911	-0.411888	1.28328	-0.413732		0.993199	3.20413	2.01222	2.81421	3.47511	2.11293
	0.0812185	-0.786285	-0.441453	-0.359944	1.2703	-0.325287		0.924411	3.2908	2.1088	2.74125	3.42845	2.10356
	0.0959893	-0.717777	-0.19668	-0.356288	1.18739	-0.311491		0.961778	3.23073	2.02392	2.72923	3.58338	2.03444
	0.0989312	-0.784328	-0.310461	-0.379989	1.19969	-0.304378		0.940204	3.33039	2.13225	2.76863	3.67768	1.92771
	0.0008274	-0.717996	-0.406249	-0.350173	1.07534	-0.322928		0.818955	3.36883	2.26863	2.77207	3.70913	1.92617
	-0.384475	-0.811641	-0.438176	-0.366949	0.863304	-0.643154		0.911976	3.35781	2.1091	2.81323	3.64261	1.76788
	-0.459676	-0.806501	-0.434089	-0.37395	0.893241	-0.761259		0.907004	3.40542	2.22491	2.81634	3.44795	1.79308
	-0.474528	-1.02523	-0.516247	-0.351967	0.734683	-0.806014		0.883497	3.58713	2.41952	2.88145	3.26612	1.77876
	-0.536002	-1.03506	-0.611237	-0.379847	0.6023	-0.816943		0.700777	3.54404	2.51202	2.71081	3.25923	1.75401
	-0.507922	-1.20828	-0.785523	-0.376885	0.538992	-0.867205		0.524922	3.67781	2.67475	2.68048	3.32603	1.56656
	-0.400259	-1.26936	-0.782134	-0.297695	0.54198	-0.7586		0.567683	3.77011	2.726	2.65224	3.15253	1.62888
	-0.566288	-1.11088	-0.814256	-0.258006	0.435773	-0.809129		0.529142	3.93416	2.85459	2.79489	3.09051	1.63855
	-0.622828	-1.29612	-0.756088	-0.264797	0.449236	-0.851173		0.615845	3.85374	2.9846	2.94162	3.13707	1.81168
	-0.676985	-1.41186	-0.981598	-0.200332	0.346033	-0.877807		0.543988	3.93775	2.84021	2.9402	2.99584	1.91681
	-0.641622	-1.3705	-0.928442	-0.116527	0.600325	-1.07361		0.576645	3.81349	2.75569	2.96934	3.00357	2.07175
	-0.665185	-1.47676	-0.673537	-0.0869518	0.693	-0.952679		0.611482	3.75433	2.83359	3.01761	2.86597	2.09236
	-0.679842	-1.45276	-0.517129	-0.029994	0.695582	-0.709961		0.607191	3.77665	2.82104	2.93353	2.92853	2.32805
	-0.677041	-1.49156	-0.267392	-0.0144445	0.738953	-0.732766		0.4842	3.70656	2.70947	3.02702	3.11343	2.24122
	-0.636883	-1.46489	-0.267504	0.0270344	0.715043	-0.668205		0.572674	3.62464	2.25319	3.0692	3.11157	2.27065
	-0.625697	-1.33344	0.0197215	0.092857	0.827323	-0.663818		0.806236	3.66685	1.92128	3.32751	3.07526	2.06777
	-0.834468	-1.25716	0.266337	0.136651	0.543934	-0.728994		0.996397	3.43796	1.86388	3.3109	2.91369	2.17016
	-0.931613	-1.37908	0.268613	0.0483138	0.653624	-0.732301		0.989225	3.43825	1.77944	3.33004	3.02301	2.1548
	-0.867886	-1.49261	0.277978	0.0723082	0.650379	-0.44634		0.91794	3.37153	1.45644	3.3499	3.19464	2.08372
	-0.733453	-1.35096	0.425606	0.095989	0.660451	-0.482863		0.837514	3.5352	1.21566	3.23643	3.15241	1.88767
	-0.467331	-1.29697	0.445588	0.0777631	0.784776	-0.486702		0.84046	3.65932	1.31356	3.38763	3.04042	1.71991
	-0.4785	-1.28476	0.646747	0.0743483	0.65562	-0.313369		0.707915	3.98042	1.26924	3.3	3.04137	1.73803
	-0.548385	-1.13538	0.766441	0.0586088	0.538744	-0.413234		0.658983	4.19429	1.14047	3.31561	3.11636	1.65006
	-0.33174	-1.09755	0.865646	0.0648911	0.70267	-0.348336		0.791471	4.22046	1.29776	3.38218	3.14913	1.49675
	-0.265977	-1.02272	0.719536	0.00883858	0.737214	-0.370519		0.971153	4.2279	1.30359	3.36114	3.06818	1.64814
	-0.430055	-0.804605	0.537749	-0.0149869	0.696062	-0.442286		1.00189	4.25225	1.51906	3.36748	3.0845	1.5921
	-0.355305	-0.940378	0.386291	-0.0390537	0.53572	-0.496246		0.965876	4.23992	1.81156	3.25084	3.12657	1.7493
	-0.14243	-0.875476	0.2318	-0.0898371	0.751155	-0.567123		0.987032	4.38531	1.78437	3.28052	3.17635	1.59907
	-0.0527655	-0.702506	0.153329	-0.0483677	0.791476	-0.601317		1.05192	4.28399	1.68633	3.31458	3.11181	1.65338
	-0.0913925	-0.630875	0.0571699	-0.0440596	0.596971	-0.847272		1.10838	4.26759	1.78571	3.30078	2.90741	1.74711
	-0.276426	-0.508917	0.118716	-0.0228013	0.432935	-0.995978		1.02609	4.34698	1.88046	3.3934	2.94404	1.81714
	-0.132379	-0.664022	0.103875	-0.0122121	0.249415	-0.801831		1.10207	4.27081	2.00886	3.31955	3.03403	1.84125
	-0.223973	-0.65247	0.16278	-0.0308095	0.454417	-0.898978		1.07179	4.04917	2.0419	3.46589	2.96942	1.88594
	-0.194235	-0.700277	0.187896	-0.0759174	0.390251	-0.773047		1.38438	3.91935	2.04699	3.51189	2.95535	1.94777
	-0.38009	-0.649481	0.175977	-0.0887073	0.153949	-0.989552		1.20859	3.87917	1.92662	3.54675	2.90079	2.02506
	-0.215076	-0.665039	0.204107	-0.0291133	0.112202	-0.938263		1.38656	3.83308	1.89051	3.60272	2.78891	1.88073
	-0.212463	-0.755903	0.261566	-0.0334677	0.0892837	-0.967564		1.27175	3.83951	1.98099	3.66859	2.76909	1.87151
	-0.0014811	-0.693685	0.345099	-0.0024093	-0.0558488	-0.930026		1.40702	3.96763	2.01132	3.79166	2.7299	1.78154
	0.0879715	-0.841788	0.394229	0.0355552	-0.0242311	-0.758438		1.32343	4.01323	2.1302	3.85363	2.66828	1.75811
	-0.0003586	-0.849684	0.604427	0.0453951	-0.205909	-0.572435		1.39779	4.1314	2.11109	3.97907	2.5959	1.68128
	0.203245	-0.807816	0.737013	-0.0048723	0.130088	-0.362579		1.47086	4.20503	2.1897	3.98887	2.67598	1.6162
	0.459384	-0.944412	0.674023	-0.0495547	0.104855	-0.125999		1.59065	4.1788	2.17866	3.92404	2.71492	1.70716
	0.302394	-0.640749	0.493063	-0.0769638	0.208036	-0.146532		1.64534	4.25608	2.07059	3.87968	2.71309	1.85413
	0.298938	-0.738634	0.0129609	-0.0937227	-0.192411	-0.0117369		1.77802	4.23177	2.12858	3.97225	2.77815	1.77185
	0.36184	-0.754442	0.0141358	-0.0949983	-0.0452036	-0.107578		1.79051	4.30881	2.10184	4.03942	2.82242	1.91676
	0.526338	-0.782077	-0.214355	-0.143477	-0.128009	0.0923074		1.84449	4.35699	2.20293	4.18754	2.93902	1.87225
	0.574021	-0.838511	-0.367203	-0.189252	-0.270767	0.0747452		1.62058	4.43302	2.33305	4.14978	3.0898	1.83204
	0.548865	-0.813434	-0.0565057	-0.199311	-0.119865	-0.114632		1.64207	4.40452	2.23333	4.19488	3.26199	1.70015
	0.328478	-0.722478	-0.003908	-0.276223	0.140789	-0.0508034		1.70247	4.3755	2.41952	4.13727	3.3122	1.76978
	0.134271	-0.587071	0.163335	-0.310912	0.0614982	-0.0332461		1.77653	4.33297	2.4947	4.23064	3.46037	1.92517
	0.386235	-0.619397	-0.0950163	-0.322586	0.185017	-0.131975		1.90327	4.47291	2.82345	4.17406	3.63707	1.93414
	0.288163	-0.670963	-0.0322649	-0.29233	-0.0377258	-0.357264		1.89606	4.43231	2.89454	4.18038	3.83273	2.05118
	-0.0364329	-0.516625	-0.261108	-0.273197	0.187883	-0.565838		2.13531	4.34323	3.00639	4.28715	3.85646	2.1393
	-0.0177602	-0.631985	-0.0217233	-0.263246	0.240823	-0.674561		2.36112	4.25884	3.27617	4.37921	3.90969	2.05637
	0.117146	-0.49411	0.118712	-0.246898	0.259631	-0.684949		2.57617	4.40906	3.45075	4.33922	3.93841	2.01962
	0.120683	-0.557367	-0.0182935	-0.26079	0.166585	-0.579759		2.66511	4.39914	3.6197	4.26898	4.07718	1.97922
	0.170716	-0.578711	0.219107	-0.250442	-0.0244589	-0.563896		3.00289	4.57468	3.53714	4.2778	3.99691	2.16577
	0.133926	-0.595279	0.446724	-0.274267	0.264387	-0.536778		3.25603	4.68105	3.42025	4.42092	3.98935	2.19333
	0.173354	-0.71283	0.486102	-0.285058	0.272024	-0.236136		3.35975	4.76215	3.50054	4.40265	3.99418	2.45277
	0.172373	-0.912554	0.240622	-0.289586	0.326825	-0.326632		3.28203	4.83079	3.1486	4.56124	4.072	2.38234
	0.359026	-1.07469	0.00483233	-0.299897	0.4729	-0.212312		3.2671	4.98859	3.08665	4.65178	4.01293	2.39427
	0.15113	-1.04186	0.0892705	-0.254728	0.492633	-0.127639		3.09942	4.8508	3.07279	4.70503	4.16988	2.33284
	0.131798	-1.02227	0.0396079	-0.296835	0.470068	-0.0274759		3.0909	4.81669	2.96606	4.882	4.23426	2.33217
	0.260218	-0.955879	0.278135	-0.279961	0.48532	0.0558856		3.11663	5.03598	2.77712	4.8846	4.2535	2.34853
	0.17575	-0.966659	0.233455	-0.281818	0.495191	-0.0166616		3.00182	5.17261	2.66064	4.9894	4.2427	2.27533
	0.0813583	-0.924475	0.27889	-0.219659	0.706815	-0.106823		2.91641	5.24132	2.47736	5.05852	4.18264	2.38657
	0.0488022	-0.94487	0.137596	-0.161012	0.898809	-0.232806		2.80569	5.50576	2.4092	5.17395	3.9952	2.45759
	0.0175695	-0.827521	-0.0916225	-0.150726	1.32274	-0.333431		2.65243	5.51066	2.3851	5.1115	3.9868	2.50551
	-0.0166751	-0.675189	0.12567	-0.111756	1.3289	-0.256275		2.58913	5.71314	2.51909	5.09316	4.02454	2.54939
	-0.0914833	-0.6724	-0.289659	-0.0751911	1.38945	-0.30001		2.61934	6.00788	2.43904	5.04317	3.90057	2.47179
	0.107559	-0.43067	-0.23497	-0.0448279	1.35566	-0.271259		2.72713	6.26136	2.48319	4.89319	3.89908	2.64683
	0.0128691	-0.354216	-0.239884	0.0352599	1.12547	-0.371943		2.95226	6.28334	2.51472	4.80915	3.83101	2.50637
	-0.0896565	-0.210516	-0.409453	0.0102824	1.01998	-0.474396		2.92603	6.41663	2.57841	4.87235	3.62199	2.79379
	-0.116327	-0.234949	-0.159173	0.0839567	0.957029	-0.476585		3.10014	6.71063	2.68533	4.80276	3.56761	2.58917
	-0.0630873	-0.338828	-0.427332	0.0849562	0.778949	-0.408243		2.89776	6.7213	2.89279	4.88422	3.51667	2.36016
	0.0298965	-0.373391	-0.727344	0.141829	0.693803	-0.125855		2.85179	6.78886	2.90813	4.91886	3.51738	2.43379
	0.171563	-0.40194	-0.702235	0.158417	0.545883	-0.221721		2.7553	6.99706	2.964	4.95091	3.40694	2.47264
	0.362923	-0.28388	-0.704365	0.143404	0.418512	-0.155717		2.74532	6.92597	2.98593	4.96562	3.4854	2.44642
	0.423017	-0.377214	-0.757174	0.173188	0.414116	-0.119474		2.86124	6.78406	3.11675	5.04814	3.47541	2.19348
	0.209706	-0.668505	-0.924359	0.23781	0.250489	-0.195133		2.92539	6.78391	3.0687	5.11919	3.46323	2.21229
	0.275199	-0.775019	-0.855062	0.276211	0.293755	-0.35312		3.10749	6.68531	3.03982	5.21828	3.21386	2.21678
	-0.0514402	-0.845671	-0.731478	0.351823	0.32107	-0.365335		2.99127	6.52115	3.30723	5.3149	3.09457	1.99566
	0.0300792	-0.830195	-0.583228	0.320985	0.487	-0.267634		3.04608	6.5424	3.43698	5.33639	3.07364	2.05963
	0.076805	-1.03077	-0.281584	0.373895	0.533568	-0.167431		3.34047	6.41783	3.25179	5.29129	3.11589	1.86165
	0.102922	-1.01945	-0.214432	0.358988	0.720143	-0.0566848		3.52344	6.31336	3.53658	5.32193	3.22977	1.7522
	0.235123	-1.08617	-0.0078714	0.404821	0.715258	0.0441982		3.63099	6.37349	3.80241	5.3046	3.31542	1.76134
	0.115321	-1.10226	0.31669	0.425884	0.644675	0.0512324		3.54255	6.35161	3.74644	5.26869	3.33135	1.78674
	-0.0001627	-1.11227	0.56191	0.372617	0.647539	0.170595		3.72528	6.18648	3.68797	5.24724	3.3697	1.77663
	-0.0752382	-1.36183	0.529047	0.390848	0.42999	0.292157		3.78969	6.05146	3.86375	5.2789	3.37273	1.78988
	-0.368761	-1.48883	0.594335	0.369386	0.376928	0.116943		3.58244	6.18046	3.94158	5.29534	3.47186	1.94052
	-0.377343	-1.26007	0.52026	0.321927	0.325596	-0.0130216		3.52431	6.04579	4.00056	5.37956	3.44111	1.94952
	-0.38071	-1.17422	0.580321	0.309054	0.205858	0.0259463		3.42484	5.87759	4.06723	5.38574	3.80557	2.03783
	-0.172716	-1.26826	0.405331	0.278465	-0.0661795	0.019954		3.57144	5.89516	4.02655	5.47501	3.70698	2.07391
	-0.146555	-1.30921	0.203218	0.279974	-0.0290652	-0.228504		3.73267	5.83653	3.93612	5.479	3.75855	2.18737
	-0.0218035	-1.2133	0.248098	0.234169	-0.13339	-0.326592		3.78227	5.97118	3.96861	5.5595	3.75591	2.23056
	0.106258	-1.20041	-0.0705919	0.204584	-0.355122	-0.49156		3.65592	5.92219	3.69256	5.57646	3.47513	2.52952
	0.00076748	-1.24368	-0.267049	0.182603	-0.359802	-0.600684		3.75661	5.75456	3.57404	5.554	3.37985	2.60398
	0.110361	-1.40057	-0.557769	0.0851932	-0.3261	-0.834479		3.75999	5.69315	3.74937	5.64813	3.29538	2.63523
	0.182002	-1.56335	-0.867256	0.096915	-0.139427	-0.878305		3.55023	5.65952	3.78266	5.80812	3.26902	2.50781
	0.169763	-1.47814	-1.17603	0.114823	0.045145	-1.04486		3.62499	5.72918	3.66432	5.83346	3.12616	2.47626
	0.533926	-1.44318	-1.13673	0.0920062	0.25687	-0.732569		3.67624	5.82278	3.53367	5.83442	3.30302	2.41197
	0.840134	-1.55257	-1.00439	0.111557	0.426667	-0.609573		3.77955	5.81688	3.55309	5.68325	3.29504	2.48631
	0.725117	-1.52969	-1.25459	0.121771	0.332161	-0.561754		3.71266	5.93513	3.61731	5.72622	3.19975	2.46181
	0.805286	-1.49749	-1.18775	0.124353	0.34471	-0.546167		3.66438	5.96514	3.58471	5.68203	3.44293	2.71456
	0.661342	-1.53557	-1.22866	0.114037	0.371224	-0.424423		3.49933	6.14949	3.77906	5.71283	3.3218	2.72529
	0.643971	-1.66181	-1.47264	0.116653	0.61354	-0.446252		3.57181	6.06371	3.8405	5.68389	3.31881	2.7746
	0.514815	-1.78564	-1.45942	0.121802	0.832142	-0.305527		3.65703	6.08209	3.91391	5.68355	3.37154	2.88909
	0.653088	-1.89045	-1.58554	0.0788337	0.942488	-0.239075		3.59225	6.09851	3.96297	5.75939	3.35901	3.00784
	0.492282	-1.77214	-1.38697	0.148976	1.12155	-0.284601		3.8198	6.00797	3.92724	5.74241	3.55997	3.0496
	0.578406	-1.68329	-1.30096	0.127112	1.17429	-0.314401		3.93268	6.0832	4.17529	5.7753	3.61958	3.37273
	0.604509	-1.6738	-0.960255	0.122024	1.29376	-0.209246		3.90549	6.08234	3.89722	5.78161	3.77156	3.41251
	0.53472	-1.60202	-0.651754	0.208403	1.28396	-0.474038		3.84814	5.97233	3.98427	5.83883	3.76685	3.4017
	0.26494	-1.60514	-0.719682	0.325842	1.34754	-0.485067		3.75168	6.01697	3.90749	5.94458	3.76962	3.47468
	0.430187	-1.52682	-0.653064	0.319298	1.44416	-0.286318		3.79546	5.90063	3.89929	5.90592	3.76852	3.62024
	0.336241	-1.4964	-0.632637	0.381647	1.67034	-0.308419		3.85001	6.05267	3.56754	6.01512	3.64669	3.47641
	0.351727	-1.32506	-0.844616	0.469516	1.68518	-0.30923		3.95587	6.00541	3.35056	6.10271	3.81139	3.48405
	0.475517	-1.34577	-0.917993	0.542221	1.53351	-0.416711		3.94981	5.98586	3.34251	6.04969	3.7739	3.38109
	0.571324	-1.14538	-0.689077	0.637602	1.33359	-0.502492		3.81381	5.99194	3.24791	6.07687	3.76318	3.08105
	0.490635	-1.01581	-0.667233	0.715235	1.58881	-0.761161		3.71321	6.02006	3.21262	6.14369	3.64227	3.20247
	0.627338	-0.867332	-0.635838	0.734296	1.49896	-0.866587		3.59342	6.13381	3.17127	6.12356	3.59477	3.2704
	0.611055	-0.820079	-0.695334	0.752315	1.29017	-0.933068		3.43471	6.06685	2.89177	5.97838	3.61072	3.33083
	0.618931	-0.77862	-0.69953	0.777006	1.20641	-1.0502		3.50144	6.16897	3.15419	6.07424	3.65934	3.14786
	0.711602	-0.729268	-1.1084	0.805599	1.00517	-1.01545		3.81739	6.06004	3.13441	6.09779	3.34839	3.15561
	0.993972	-0.747632	-0.891902	0.753656	0.961102	-0.955684		3.8704	5.95669	3.152	6.07605	3.32198	3.12135
	1.17143	-0.938975	-0.884509	0.748041	0.98046	-1.21347		3.99833	5.98516	3.1753	6.16632	3.24683	2.99992
	1.17047	-0.918561	-0.997418	0.756653	0.850682	-1.3172		4.28281	5.85489	3.55206	6.15002	3.21436	3.04502
	1.25837	-0.988898	-0.616156	0.794983	0.878779	-1.3569		4.38266	5.79057	3.69187	6.20899	3.05552	2.94715
	1.3332	-0.724388	-0.509461	0.746826	0.834707	-1.42095		4.39292	5.76648	3.46092	6.31227	2.99667	2.8235
	1.30838	-0.78505	-0.581149	0.730125	0.823159	-1.45294		4.47835	5.70129	3.52483	6.33868	3.01235	2.85827
	1.48262	-0.716614	-0.422509	0.734752	0.569474	-1.47409		4.63385	5.71876	3.30686	6.26093	3.19518	2.55851
	1.71079	-0.715131	-0.457804	0.710057	0.722035	-1.35416		4.64993	5.59087	3.22149	6.27965	3.10008	2.52667
	1.77317	-0.777638	-0.319359	0.742933	0.659597	-1.23416		4.88906	5.47802	3.23857	6.33626	2.93624	2.32511
	1.62758	-0.685558	-0.476971	0.736407	0.71393	-1.34674		4.76215	5.5086	3.08882	6.30488	2.86859	2.25395
	1.4024	-0.746975	-0.325041	0.686878	0.798666	-1.35676		4.52175	5.65984	3.18688	6.31136	2.91353	2.41408
	1.29907	-0.657646	-0.576944	0.581531	0.719713	-1.41119		4.62017	5.76389	3.31029	6.4057	2.81954	2.42057
	1.15293	-0.573474	-0.64798	0.607497	0.66672	-1.55768		4.60084	5.80273	3.06654	6.38327	2.87817	2.43878
	1.17166	-0.642408	-0.385488	0.5625	0.658058	-1.53824		4.37349	5.67712	3.09253	6.29074	2.99053	2.56486
	1.19872	-0.607463	-0.468762	0.423755	0.608381	-1.64866		4.19606	5.67634	3.06946	6.15456	3.18253	2.7141
	1.13908	-0.775431	-0.407911	0.436617	0.525306	-1.63997		4.08316	5.75769	3.20966	6.17083	3.22656	2.62458
	1.13262	-0.822874	-0.466004	0.351541	0.725416	-1.73854		3.97413	5.86056	3.34761	6.1966	3.17741	2.88371
	0.813844	-0.929723	-0.371521	0.288543	0.892335	-1.65932		4.01176	5.77989	3.48309	6.30669	3.0993	3.11365
	0.564959	-0.942399	-0.314294	0.281669	0.761422	-1.78821		4.24559	5.89844	3.53087	6.23137	3.17382	3.09073
	0.582123	-0.952025	-0.281912	0.251405	0.876756	-1.89189		4.40259	6.05937	3.47351	6.22706	3.24353	3.08243
	0.790243	-1.03809	-0.170229	0.266316	0.734469	-1.71952		4.74465	5.76789	3.43266	6.24055	3.1037	3.11301
	0.956652	-1.17109	-0.145733	0.29301	0.650867	-1.66851		4.87954	5.75354	3.31883	6.13464	3.03875	2.87447
	1.07704	-1.18882	-0.20291	0.351936	0.772777	-1.71573		4.9558	5.59864	3.17814	6.03802	3.06291	2.85087
	0.979894	-1.21512	-0.264409	0.324501	0.692937	-1.57565		4.87887	5.48093	3.1266	5.98801	2.97131	2.85628
	1.04339	-1.21683	-0.525435	0.314004	0.516886	-1.56822		4.79031	5.65548	2.99156	5.90872	2.96533	2.77871
	0.9096	-1.14324	-0.670924	0.43112	0.398931	-1.59418		4.59576	5.47209	2.8484	5.8434	2.8706	2.52825
	0.72467	-1.18981	-0.679453	0.446322	0.629352	-1.61558		4.56242	5.37461	2.95311	5.7022	2.87936	2.56284
	0.755099	-1.20296	-0.748656	0.546773	0.720382	-1.54575		4.53946	5.31195	3.05141	5.60752	3.09558	2.52276
	0.961569	-1.17403	-0.923026	0.529225	0.404308	-1.38808		4.40386	5.38213	2.92361	5.44311	3.07167	2.47705
	1.0482	-1.28094	-1.17983	0.508251	0.0909428	-1.20675		4.06129	5.48402	2.83363	5.43463	2.94444	2.36591
	0.910013	-1.30332	-1.08564	0.52443	0.0113227	-1.16119		3.90824	5.43197	2.83968	5.42611	3.18814	2.11828
	0.841168	-1.34259	-1.05067	0.473523	-0.158718	-1.1523		3.56405	5.67957	2.81041	5.18342	3.23153	2.1363
	0.598594	-1.32729	-1.10698	0.428175	-0.22366	-1.24446		3.61263	5.64692	2.71815	5.14773	3.35101	2.27283
	0.332457	-1.31633	-1.27915	0.344774	-0.740603	-1.27257		3.47105	5.76773	2.90703	5.22368	3.44608	2.27401
	0.364768	-1.32866	-1.05525	0.314115	-0.795326	-1.23104		3.37763	5.86861	2.85266	5.256	3.61772	2.27896
	0.172756	-1.24777	-0.839979	0.269115	-0.630197	-1.32318		3.55197	5.69123	2.9007	5.37237	3.64135	2.31702
	0.0846798	-1.5304	-0.553471	0.183102	-0.450056	-1.21881		3.95832	5.62348	2.93009	5.44006	3.69	2.54726
	-0.0017302	-1.47728	-0.824569	0.124257	-0.460701	-1.05649		4.09394	5.68116	2.99281	5.39436	3.73588	2.78278
	-0.145084	-1.43218	-0.728562	0.0425944	-0.700689	-1.13431		4.17759	5.57104	2.86899	5.34949	3.58335	2.62557
	-0.210329	-1.37443	-0.701065	0.0739438	-0.584264	-1.37646		4.09931	5.46462	2.80367	5.30328	3.68713	2.63653
	-0.398574	-1.345	-0.580701	0.134531	-0.503909	-1.5643		4.31357	5.38652	2.82959	5.41464	3.83971	2.61619
	-0.460031	-1.26237	-0.918934	0.128917	-0.607506	-1.73059		4.25985	5.3227	2.8521	5.32534	3.76076	2.78948
	-0.600698	-1.09849	-0.992579	0.173113	-0.467376	-1.90043		4.22776	5.17819	3.09799	5.54651	3.88735	2.73157
	-0.661181	-0.855959	-0.928815	0.125513	-0.484085	-1.87073		4.02607	5.06704	3.15475	5.48839	3.89324	2.542
	-0.544337	-0.85216	-0.805856	0.226522	-0.462524	-1.99599		3.95294	4.90363	2.92612	5.33694	4.1065	2.33494
	-0.522047	-0.87053	-0.787491	0.233421	-0.43438	-2.14705		4.05687	4.77008	3.15686	5.34002	4.02031	2.2476
	-0.47724	-0.849918	-0.852889	0.268951	-0.266469	-1.96173		3.92428	4.76226	2.82534	5.23511	4.3039	2.04364
	-0.549776	-0.76778	-1.13447	0.293499	-0.418228	-1.98299		3.61116	4.96766	2.677	5.14301	4.60173	1.88322
	-0.481279	-0.788772	-0.895524	0.3045	-0.58011	-1.9743		3.42895	4.86251	2.38264	5.11969	4.65114	1.72137
	-0.375486	-0.625996	-0.956407	0.358767	-0.562855	-1.78768		3.33082	5.01225	2.1655	5.07134	4.72109	1.61125
	-0.505833	-0.638454	-0.702811	0.361666	-0.343644	-1.82632		3.48582	5.07062	2.07013	5.15698	4.86377	1.44011
	-0.351484	-0.628245	-0.787004	0.311624	-0.0983403	-1.78015		3.29592	4.90572	1.93554	5.0193	4.99916	1.23731
	-0.205419	-0.649954	-0.686447	0.268891	0.124128	-1.64238		3.24417	5.01062	1.92139	5.04739	4.92242	1.07572
	-0.0710184	-0.722332	-0.727204	0.251432	0.330658	-1.52411		3.43554	4.96912	1.98249	4.93677	4.96344	1.03165
	0.0288381	-0.832067	-0.6817	0.317779	0.225066	-1.65113		3.59311	5.03499	1.97973	5.03865	5.08535	1.03841
	0.136062	-0.959195	-0.360584	0.307981	0.468892	-1.63211		3.73397	5.09131	1.8631	5.07181	5.04711	1.01555
	0.22288	-0.968522	-0.322071	0.346106	0.520344	-1.61921		3.76969	5.09938	1.94335	4.88984	5.38354	0.913034
	0.151594	-1.0537	-0.470594	0.367727	0.56659	-1.72067		3.85465	5.16621	2.22739	4.87945	5.1554	0.889896
	0.356195	-0.981426	-0.303936	0.313054	0.616615	-1.63291		3.92538	5.24704	2.23909	4.96362	4.96699	0.865537
	0.468079	-0.793877	-0.546763	0.320114	0.697895	-1.65653		4.17439	5.24956	2.19101	5.03382	5.1124	0.85086
	0.450589	-0.985807	-0.190677	0.289757	0.665404	-1.94069		4.23327	5.17092	2.00533	5.08605	5.23134	0.701779
	0.23204	-0.982999	-0.443292	0.245834	0.332029	-1.72344		4.22495	5.17222	2.11198	5.09048	5.14211	0.639516
	0.14822	-0.865016	-0.307485	0.222512	0.310016	-1.73768		4.30551	5.26662	2.27312	5.14351	4.97336	0.778683
	0.0843272	-0.797958	-0.418778	0.168151	0.169801	-1.78952		4.36996	5.30444	2.20551	5.1205	5.05465	0.877173
	-0.0579615	-0.839183	-0.323308	0.0869612	-0.0532598	-1.77354		4.3876	5.43144	2.19265	5.16416	5.01722	1.13662
	-0.0076566	-0.808912	-0.435659	0.0381728	0.238575	-1.71042		4.3213	5.47408	2.01363	5.09474	5.01667	1.31452
	-0.164338	-0.700886	-0.647413	-0.0295812	0.0899931	-1.66947		4.23002	5.50843	2.22747	5.04448	4.98777	1.45829
	-0.394064	-0.404746	-0.38965	-0.0850441	-0.0465282	-1.63419		4.25705	5.5906	1.9711	5.13128	4.76961	1.47832
	-0.199763	-0.36325	-0.372495	-0.161442	-0.271399	-1.8808		4.07953	5.53265	2.21688	5.17028	4.85423	1.47013
	-0.235979	-0.29712	-0.24892	-0.164583	-0.52479	-1.90232		4.00366	5.5351	2.22363	5.13678	4.79299	1.39009
	-0.477192	-0.269399	0.0114889	-0.18977	-0.505316	-1.95982		3.5768	5.54354	2.15073	5.11193	4.69873	1.32645
	-0.485512	-0.12639	-0.225536	-0.336761	-0.237039	-1.82053		3.2807	5.65578	2.2748	5.06329	4.55584	1.39119
	-0.370397	0.0282177	0.0248722	-0.394094	-0.230791	-1.93762		3.34948	5.66296	2.60219	5.08932	4.38143	1.46804
	-0.254182	-0.0578095	0.205403	-0.45236	-0.227847	-1.8663		3.38835	5.59238	2.34964	5.06497	4.60527	1.53643
	-0.61843	0.00345726	0.52733	-0.479375	-0.252378	-1.87292		3.51161	5.64599	2.50351	5.06901	4.74784	1.51747
	-0.425451	0.0238405	0.531822	-0.47287	-0.270847	-1.89294		3.32867	5.59235	2.2655	5.14447	4.88711	1.24872
	-0.370172	-0.0317159	0.720401	-0.464249	-0.515814	-1.8756		3.38765	5.43507	2.26642	5.35237	5.04691	1.09451
	-0.204189	-0.0162128	0.657102	-0.462226	-0.364821	-1.99986		3.19553	5.44463	2.22224	5.46759	5.02399	1.02456
	-0.0122059	-0.302763	0.296299	-0.401151	-0.269935	-1.90489		3.18144	5.59479	2.20457	5.60966	5.19042	1.09963
	-0.226341	-0.307708	0.287256	-0.345242	-0.282122	-1.56591		3.3322	5.48271	1.69901	5.58661	5.21307	1.39153
	-0.157182	-0.235034	0.129229	-0.34513	0.0504024	-1.80749		3.58185	5.41024	1.54644	5.67344	5.32892	1.54595
	-0.0207657	-0.425209	0.125538	-0.268868	0.0151735	-1.77929		3.95449	5.47975	1.56648	5.78055	5.33284	1.75559
	0.0190008	-0.379716	0.163964	-0.153359	-0.237243	-1.74436		4.38466	5.33375	1.50166	5.82928	5.27155	2.2301
	0.273628	-0.544105	0.035317	-0.0383736	-0.182264	-1.66262		4.50416	5.30742	1.03014	5.76896	5.43555	2.26149
	0.142534	-0.522934	0.070835	-0.0396829	-0.372226	-1.57463		4.61904	5.42636	1.00187	5.87649	5.20054	2.3484
	0.237827	-0.632741	-0.111032	0.0724657	-0.282799	-1.5471		4.34578	5.30105	0.77181	5.89652	5.23361	2.45734
	0.0635272	-0.814156	-0.216874	0.0713621	-0.203711	-1.49703		4.49688	5.34398	0.818427	5.86844	5.15471	2.69618
	0.0856729	-0.69938	-0.359646	0.0772454	-0.0585755	-1.51079		4.40888	5.26733	0.844979	5.77767	5.00012	2.66711
	-0.0767204	-0.755682	-0.127154	0.0746262	-0.132893	-1.413		4.47554	5.22488	0.609353	5.77595	5.01432	2.69006
	-0.143017	-0.752332	0.195986	0.0411424	-0.114035	-1.47426		4.46561	4.95391	0.59117	5.70836	4.94172	2.75363
	-0.0505549	-0.693745	0.444547	-0.0251691	-0.0204834	-1.50538		4.48473	5.05728	0.840887	5.72565	4.78012	2.58226
	0.00237094	-0.840547	0.551161	0.0275183	-0.171504	-1.25141		4.28002	5.00868	0.885558	5.65107	4.68943	2.54388
	-0.116406	-0.901099	0.572733	-0.036609	-0.198937	-1.36162		3.90581	4.92964	0.768396	5.60016	4.76707	2.36337
	-0.125031	-1.07352	0.598666	-0.0185821	-0.0987824	-1.29953		3.68046	4.9174	0.905818	5.58484	4.83989	2.12577
	-0.0842203	-1.047	0.50636	0.00646474	-0.232494	-1.40864		3.58311	4.76463	1.07567	5.53564	4.90196	2.12386
	-0.0182132	-1.02454	0.414329	0.0998217	-0.0963041	-1.39444		3.41131	4.61307	1.12052	5.38992	5.02709	1.9923
	0.0681415	-0.958142	0.364858	0.11117	-0.0517747	-1.52565		3.56079	4.45924	1.17874	5.37493	4.91122	1.93093
	0.116542	-0.801405	0.539114	0.178027	-0.0026058	-1.49818		3.59557	4.42416	1.04813	5.32932	4.94395	1.79346
	0.0452758	-0.910666	0.486093	0.23807	0.0122811	-1.5349		3.56792	4.48286	0.972371	5.22124	5.13813	1.78646
	-0.0956195	-0.846224	0.578126	0.255923	0.0506084	-1.57087		3.66012	4.26867	1.09168	5.09165	5.14713	1.79621
	-0.246269	-0.665863	0.440315	0.244641	0.220735	-1.49457		3.41901	4.19457	1.01999	5.08638	4.93613	1.77267
	-0.065684	-0.611869	0.318011	0.284069	0.306371	-1.53717		3.13186	4.16459	0.89693	5.00141	4.89275	1.70615
	-0.386857	-0.615284	0.264901	0.23627	0.460637	-1.78074		3.13571	4.03949	0.887561	4.91316	4.95747	1.78389
	-0.256281	-0.528998	0.138239	0.190975	0.448237	-1.66656		3.18006	4.00581	0.848761	4.85928	4.9022	1.7672
	-0.271929	-0.376026	0.198764	0.146092	0.501555	-1.77336		3.07019	3.97018	0.912007	4.9513	4.97511	1.67471
	-0.376436	-0.313565	0.223253	0.0859889	0.643828	-1.6839		2.79647	3.90278	0.573329	5.01481	4.91906	1.67534
	-0.216001	-0.40928	0.31402	0.0667128	0.62483	-1.89312		2.63873	3.76205	0.267732	5.04086	4.81652	1.74418
	-0.0622819	-0.374223	0.379624	0.0982194	0.727061	-1.67073		2.51562	3.84821	0.113356	5.05302	4.82858	1.72827
	-0.0348158	-0.281685	0.309544	0.098331	0.600283	-1.76846		2.35537	3.67833	-0.0232631	5.00993	4.78224	1.69664
	0.0273393	-0.0950964	0.37944	0.0238947	0.640655	-1.68597		2.41447	3.71912	-0.073423	5.09491	4.68952	1.75611
	0.0557404	-0.148146	0.451445	0.0573876	0.803915	-1.65603		2.53967	3.82164	-0.306485	5.13105	4.68611	1.57189
	0.210391	-0.121398	0.477576	0.04265	0.770492	-1.68904		2.83162	3.84514	-0.209545	4.94454	4.71605	1.56461
	-0.0605143	-0.357334	0.437258	0.104543	0.517087	-1.92491		3.12094	3.80992	-0.282115	5.00987	4.91413	1.53745
	0.220817	-0.254425	0.410541	0.180193	0.573223	-1.66085		3.12244	3.77066	-0.177562	5.07228	4.86834	1.40378
	0.182924	-0.216175	0.50651	0.270094	0.585434	-1.72922		3.31501	3.67807	-0.048893	5.05523	4.76994	1.35203
	0.277152	-0.364374	0.282485	0.307796	0.594847	-1.75941		3.55838	3.50809	-0.101205	4.84018	4.65412	1.3965
	0.266651	-0.416995	0.31703	0.329301	0.605508	-1.69431		3.59466	3.44145	0.151167	4.70407	4.7025	1.25549
	0.14445	-0.274782	0.256809	0.336918	0.379312	-1.5638		3.74206	3.47694	0.453456	4.71246	4.84919	1.35029
	0.0900709	-0.389595	0.211018	0.286206	0.197206	-1.71506		3.80916	3.3894	0.509947	4.56296	4.78874	1.36688
	0.195367	-0.457436	-0.0031239	0.251044	0.106599	-1.64172		3.79107	3.21721	0.420597	4.4546	4.73048	1.48766
	0.315464	-0.542301	0.398899	0.25287	-0.0242003	-1.67105		3.68259	3.16115	0.391931	4.23819	4.67683	1.3737
	0.56337	-0.522277	0.210958	0.199529	-0.194572	-1.59775		3.67096	3.08856	0.461466	4.30443	4.7262	1.64268
	0.688533	-0.638977	0.410232	0.218794	-0.311247	-1.60132		3.77352	3.07244	0.268187	4.35711	4.88012	1.55919
	0.936615	-0.505219	0.504718	0.157087	-0.145685	-1.46732		3.79977	2.95575	-0.0634638	4.25378	4.88633	1.76649
	0.917243	-0.658787	0.491385	0.122347	-0.387718	-1.64618		3.78519	2.83932	-0.16215	4.12475	4.88179	1.7915
	1.06571	-0.729574	0.443183	0.0638251	-0.253533	-1.76359		3.73485	2.79767	-0.0793764	4.10849	5.13722	1.72318
	0.968459	-0.832618	0.575719	0.0908875	-0.33544	-1.5906		3.66417	2.84113	-0.292697	4.19346	5.17782	1.72944
	1.02005	-0.749799	0.855971	0.046346	-0.180042	-1.66282		3.60572	2.88427	-0.521588	4.1772	5.1221	1.82244
	1.06252	-0.811493	0.794785	0.0180101	0.13861	-1.58322		3.63337	2.91662	-0.609224	4.11993	5.16581	1.71321
	1.02594	-0.810277	0.791878	0.0211643	0.136813	-1.49813		3.64072	2.87435	-0.85276	4.13332	5.39706	1.63255
	0.901283	-0.670753	1.23124	0.0538894	0.284971	-1.52695		3.74993	2.97787	-0.748769	4.14307	5.61071	1.69578
	0.731888	-0.72523	0.857733	0.112125	0.0427545	-1.42003		3.78907	2.91348	-0.559221	4.12836	5.53335	1.82407
	0.761604	-0.685678	0.800513	0.0922525	-0.122964	-1.39055		3.50738	2.87875	-0.641801	4.03676	5.57393	1.79391
	0.737031	-0.599995	0.577755	0.0751762	-0.102637	-1.33662		3.23252	2.81803	-0.330804	3.99375	5.612	1.77246
	0.581012	-0.553895	0.689648	0.0474125	-0.337398	-1.21264		3.07596	2.62154	-0.0322773	4.01035	5.81116	1.67237
	0.776926	-0.411029	0.752359	0.0284553	-0.480575	-1.19066		3.02536	2.65525	-0.0442539	4.0397	5.87116	1.68596
	0.667039	-0.352365	0.855279	0.0234542	-0.464008	-1.02744		2.98379	2.76886	-0.0419796	4.00167	5.66652	1.7366
	0.680292	-0.16394	0.880349	-0.0897522	-0.676058	-1.22081		3.21183	2.65934	0.0160768	3.95333	5.79895	1.8899
	0.681122	-0.321494	0.570196	-0.0804177	-0.896904	-1.21391		3.38127	2.7985	0.359637	3.94895	6.00997	1.86789
	0.48881	-0.222032	0.405538	-0.121878	-1.04459	-1.32679		3.39906	2.71069	0.377831	3.95244	6.12742	1.85198
	0.628193	-0.241813	0.675422	-0.171224	-1.08349	-1.40114		3.44256	2.69449	0.292573	4.09667	5.92989	2.02186
	0.51843	-0.360722	0.538329	-0.205159	-1.06388	-1.51918		3.36978	2.86444	0.368617	4.18843	5.80248	2.07271
	0.469744	-0.412373	0.636767	-0.27199	-0.54194	-1.67264		3.5339	2.86179	0.21135	4.22196	6.03199	2.09973
	0.597859	-0.4453	0.658244	-0.260757	-0.278653	-1.50947		3.77456	2.85354	0.435764	4.18295	5.90676	2.20983
	0.42444	-0.549697	0.878349	-0.233024	-0.452091	-1.59656		3.84271	2.88855	0.302703	4.27354	5.9498	2.30795
	0.598748	-0.804841	0.862144	-0.219119	-0.267173	-1.61876		3.9909	3.00385	0.182409	4.26146	5.70186	2.34058
	0.545985	-0.855458	1.03743	-0.241116	-0.132995	-1.47655		4.01738	3.10681	0.224932	4.21347	5.72503	2.31306
	0.510085	-0.997105	1.15901	-0.258504	-0.0143051	-1.33077		4.0338	2.95851	0.282139	4.35901	5.76495	2.44811
	0.585553	-1.17992	1.20495	-0.231368	0.23668	-1.23067		3.96899	2.99531	0.211412	4.36032	5.74765	2.31109
	0.515474	-1.07963	1.21521	-0.188038	0.450345	-1.13059		4.01848	2.68722	-0.0044319	4.37274	5.53527	2.31186
	0.748556	-1.29206	1.27991	-0.139068	0.541568	-1.2066		4.13911	2.63844	0.0846864	4.38648	5.22854	2.42677
	0.859283	-1.40165	1.23761	-0.120094	0.697093	-0.996493		4.15447	2.43135	0.35311	4.27389	5.28386	2.15492
	1.0657	-1.40206	1.13493	-0.11584	0.828303	-0.876359		4.11829	2.21727	0.230669	4.25886	5.28304	1.69873
	1.20577	-1.51827	1.31883	-0.0586308	0.642722	-0.908429		4.09772	1.99072	0.158562	4.22142	5.24525	1.6435
	1.02113	-1.68699	1.31213	-0.0828719	0.476164	-0.945077		3.92905	1.88249	0.053781	4.18757	5.27148	1.43943
	1.368	-1.8717	1.22003	-0.142334	0.546777	-0.823749		4.08944	1.78372	-0.0572269	4.17284	5.09664	1.23309
	1.26191	-1.8402	1.03194	-0.116084	0.498755	-0.83133		4.05513	1.77486	0.0805518	4.24775	5.08793	1.02021
	1.16529	-1.97834	0.769909	-0.114596	0.688943	-0.940461		4.12299	1.58953	0.213496	4.25144	5.20005	1.07225
	1.16822	-2.02862	0.718318	-0.0692315	0.428699	-1.07016		4.24367	1.62341	0.0534157	4.06811	5.17712	1.06529
	1.34731	-2.02463	0.64711	-0.0990692	0.489339	-1.03293		4.28281	1.60633	-0.0345249	4.11612	5.24394	0.89837
	1.4226	-2.14391	0.527929	-0.159804	0.43943	-1.06385		4.31254	1.68557	-0.0235444	4.08882	5.29108	0.992079
	1.54856	-2.1202	0.931613	-0.183589	0.396064	-0.702967		4.42349	1.59812	0.0616604	3.98113	5.33289	0.838922
	1.3206	-2.02841	0.975495	-0.202544	0.410932	-0.772965		4.29337	1.86164	-0.100746	3.9532	5.37473	0.933809
	1.5752	-1.97733	1.21003	-0.236936	0.220091	-0.785775		4.22768	1.86804	-0.0930321	3.86652	5.41451	1.15292
	1.69531	-1.81115	0.859477	-0.338906	0.373276	-0.751995		4.27423	2.00547	-0.075656	3.93643	5.35204	1.02456
[truncated: 3,619 more rows]
[truncated: 12 more columns]

## Sheet: Figure 5
Figure 5C
		Fear conditioning								Extinction												Extinction retrieval
[truncated: 5,082 more rows]

## Sheet: Figure 6
Figure 6C
[truncated: 815 more rows]

[truncated: 27 more sheets: Figure 7, Figure 8, Figure 9, Supplemental Figure 1, Supplemental Figure 2, Supplemental Figure 3, Supplemental Figure 4, Supplemental Figure 6, Supplemental Figure 7, Supplemental Figure 9, Supplemental Figure 10, Supplemental Figure 11, Supplemental Figure 12, Supplemental Figure 13, Supplemental Figure 14, Supplemental Figure 16, Supplemental Figure 17, Supplemental Figure 19, Supplemental Figure 20, Supplemental Figure 21 …]
